# Supplementary material for: Single-nuclei transcriptome analysis of IgM+ cells isolated from channel catfish (Ictalurus punctatus) spleen
Source: Front Immunol. 2025 Mar 17;16:1547193. doi: 10.3389/fimmu.2025.1547193 (PMC11955638; doi:10.3389/fimmu.2025.1547193)
Supplement: Supplementary file 2 [file Table2.xlsx]

## Sheet: Table S1
Supplementary Table 1: Top genetic markers for Population 1 B cells and Population 2 B cells. Clusters were generated from single-nuclei sequencing of IgM+ sorted spleen cell from Ictalarus punctatus (n=3).
Cluster	Gene Name in Channel Catfish	NCBI Gene ID	Description	P value	Adjusted P value	Average Log2FC	Percent in Cluster	Percent in Other Clusters
Population 1	blnk	108263522	B cell linker	0	0	1.22069	0.508	0.07
Population 1	cxcr4b	100335031	chemokine (C-X-C motif), receptor 4b	0	0	1.09248	0.977	0.715
Population 1	tamalin	108276402	trafficking regulator and scaffold protein tamalin	0	0	0.961821	0.811	0.263
Population 1	ccr9a	108267400	chemokine (C-C motif) receptor 9a	0	0	0.89684	0.533	0.058
Population 1	pde4ba	108271955	phosphodiesterase 4B, cAMP-specific a	1.20377e-295	1.74847e-291	0.817354	0.648	0.215
Population 1	egr1	108269148	early growth response 1	7.41363e-286	1.07683e-281	1.13455	0.777	0.36
Population 1	si:dkey-24p1.1	108277734	uncharacterized protein LOC556718 homolog	2.39697e-253	3.48161e-249	1.14316	0.514	0.122
Population 1	dusp2	108265928	dual specificity phosphatase 2	6.76632e-224	9.82808e-220	0.948884	0.552	0.206
Population 1	egr2b	108273427	early growth response 2b	1.19693e-194	1.73854e-190	1.05303	0.502	0.161
Population 1	rps17	108271026	ribosomal protein S17	1.83263e-189	2.66189e-185	0.894438	0.836	0.588
Population 1	klf13	108274922	Kruppel-like factor 13	1.52475e-160	2.2147e-156	0.924887	0.567	0.254
Population 1	inpp4ab	108273053	inositol polyphosphate-4-phosphatase type I Ab	2.6647e-152	3.87047e-148	0.982273	0.509	0.211
Population 1	ier2a	108261286	immediate early response 2a	7.88605e-144	1.14545e-139	0.979664	0.735	0.472
Population 1	lyn	108280443	LYN proto-oncogene, Src family tyrosine kinase	1.84044e-134	2.67323e-130	1.11306	0.58	0.292
Population 1	jun	108258130	Jun proto-oncogene, AP-1 transcription factor subunit	1.91081e-125	2.77545e-121	1.1738	0.563	0.287
Population 1	ptpn1	108265420	protein tyrosine phosphatase non-receptor type 1	1.24475e-111	1.80799e-107	0.957629	0.582	0.327
Population 1	zgc:113184	108255102	uncharacterized protein LOC553745 homolog	2.17539e-106	3.15976e-102	0.845805	0.685	0.459
Population 1	pde7a	108256416	phosphodiesterase 7A	4.34567e-99	6.31208e-95	0.939263	0.55	0.302
Population 1	cd83	108270847	CD83 molecule	5.47895e-90	7.95818e-86	1.06588	0.655	0.461
Population 1	mibp2	108264499	muscle-specific beta 1 integrin binding protein 2	1.37769e-89	2.00109e-85	0.948247	0.508	0.282
Population 1	macf1a	108256823	microtubule actin crosslinking factor 1a	1.67214e-88	2.42878e-84	0.919657	0.555	0.328
Population 1	gmfg	108277844	glia maturation factor, gamma	1.71096e-85	2.48516e-81	0.835441	0.556	0.335
Population 2	maptb	108272803	microtubule-associated protein tau b	0	0	3.9432	0.193	0.881
Population 2	LOC108263964	108263964	uncharacterized LOC108263964	0	0	3.92327	0.205	0.658
Population 2	alox5a	108263823	arachidonate 5-lipoxygenase a	0	0	3.39418	0.079	0.575
Population 2	tagln2	100528947	transgelin 2	0	0	3.23623	0.16	0.726
Population 2	tmsb1	108268882	thymosin beta 1	0	0	3.0834	0.304	0.908
Population 2	vaspa	108276935	vasodilator stimulated phosphoprotein a	0	0	2.49728	0.176	0.609
Population 2	LOC108271063	108271063	adhesion G-protein coupled receptor G5	0	0	2.39286	0.205	0.667
Population 2	glyr1	108259342	glyoxylate reductase 1 homolog (Arabidopsis)	0	0	2.28956	0.169	0.532
Population 2	itm2b	100528504	integral membrane protein 2b	0	0	2.14708	0.28	0.718
Population 2	LOC108279743	108279743	uncharacterized LOC108279743	0	0	2.02169	0.202	0.588
Population 2	LOC100528069	100528069	ferritin middle subunit	0	0	1.64297	0.683	0.917
Population 2	arl5c	108260527	ADP-ribosylation factor-like 5C	3.90961e-284	5.6787e-280	1.33382	0.674	0.875
Population 2	rab11fip1b	108276639	RAB11 family interacting protein 1 (class I) b	4.29831e-267	6.24329e-263	1.36845	0.458	0.766
Population 2	klf2a	108271322	Kruppel-like factor 2a	1.26219e-261	1.83332e-257	1.33678	0.626	0.837
Population 2	LOC128635428	128635428	uncharacterized LOC128635428	3.65272e-259	5.30558e-255	1.77828	0.209	0.544
Population 2	ighd	108277590	immunoglobulin heavy constant delta	7.52221e-245	1.0926e-240	0.994129	0.766	0.915
Population 2	edem3	108265389	ER degradation enhancer, mannosidase alpha-like 3	5.02369e-231	7.29691e-227	1.69072	0.267	0.578
Population 2	ywhaqa	108258065	tyrosine 3-monooxygenase/tryptophan 5-monooxygenase activation protein, theta polypeptide a	1.22536e-226	1.77983e-222	1.45168	0.419	0.691
Population 2	LOC108261774	108261774	BOLA class I histocompatibility antigen, alpha chain BL3-7	1.96258e-223	2.85065e-219	0.920975	0.79	0.897
Population 2	pik3r1	108260231	phosphoinositide-3-kinase, regulatory subunit 1 (alpha)	3.95588e-190	5.74591e-186	1.16149	0.537	0.751
Population 2	cd79b	100304995	CD79b molecule, immunoglobulin-associated beta	1.08053e-187	1.56948e-183	1.78664	0.732	0.868
Population 2	dnajb1b	108258452	DnaJ heat shock protein family (Hsp40) member B1b	6.18651e-183	8.9859e-179	1.43977	0.404	0.647
Population 2	LOC108272747	108272747	uncharacterized LOC108272747	5.12465e-172	7.44356e-168	0.912403	0.449	0.674
Population 2	bhlhe40	108255142	basic helix-loop-helix family, member e40	1.09979e-170	1.59745e-166	1.45596	0.252	0.527
Population 2	LOC128628933	128628933	BOLA class I histocompatibility antigen, alpha chain BL3-6	6.26318e-149	9.09727e-145	1.22601	0.693	0.828
Population 2	LOC108260251	108260251	immunoglobulin lambda-1 light chain	1.81536e-148	2.63681e-144	1.13791	0.757	0.848
Population 2	LOC108264766	108264766	ras-related protein Rap-2b	2.74911e-146	3.99308e-142	0.934287	0.478	0.683
Population 2	xbp1	108255948	X-box binding protein 1	3.5248e-145	5.11977e-141	1.20727	0.269	0.511
Population 2	avpi1	124626350	arginine vasopressin induced 1	2.08419e-136	3.02729e-132	1.24474	0.376	0.603
Population 2	fth1a	100528068	ferritin, heavy polypeptide 1a	2.5383e-136	3.68687e-132	0.816733	0.664	0.798
Population 2	bcl2a	108256596	BCL2 apoptosis regulator a	1.30254e-133	1.89194e-129	0.859783	0.367	0.604
Population 2	irf2bp2b	108271215	interferon regulatory factor 2 binding protein 2b	3.70964e-129	5.38825e-125	0.989946	0.396	0.615
Population 2	grb2b	108256494	growth factor receptor-bound protein 2b	3.80945e-122	5.53322e-118	0.951175	0.36	0.578
Population 2	cd40	108276426	CD40 molecule, TNF receptor superfamily member 5	2.03188e-121	2.95131e-117	0.816909	0.543	0.713
Population 2	capns1b	108278339	calpain, small subunit 1 b	2.1623e-117	3.14074e-113	-1.20727	0.312	0.526
Population 2	LOC108262917	108262917	immunoglobulin lambda constant 7-like	3.91558e-117	5.68738e-113	-0.948884	0.537	0.71
Population 2	si:dkey-18p12.4	108266618	SPRY_PRY_C-I_1 domain-containing protein	7.59244e-116	1.1028e-111	-1.24474	0.294	0.508
Population 2	LOC108268454	108268454	C-C motif chemokine 3	1.37249e-114	1.99355e-110	-0.816733	0.418	0.67
Population 2	LOC108265979	108265979	TRAF3-interacting JNK-activating modulator	5.57732e-108	8.10105e-104	-1.05303	0.392	0.59
Population 2	gpx1b	100528471	glutathione peroxidase 1b	1.48128e-106	2.15156e-102	-0.859783	0.624	0.741
Population 2	slc1a5	108277810	solute carrier family 1 member 5	2.53771e-99	3.68602e-95	-0.894438	0.489	0.668
Population 2	abhd17b	108255672	abhydrolase domain containing 17B, depalmitoylase	3.51871e-90	5.11093e-86	-0.989946	0.48	0.644
Population 2	pim2	108265972	Pim-2 proto-oncogene, serine/threonine kinase	2.22366e-80	3.22987e-76	-0.951175	0.418	0.582
Population 2	dusp1	108268678	dual specificity phosphatase 1	4.468e-78	6.48977e-74	-0.924887	0.472	0.614
Population 2	LOC108280241	108280241	ferritin, middle subunit	4.31267e-76	6.26415e-72	-0.982273	0.366	0.536
Population 2	mbd2	108260323	methyl-CpG binding domain protein 2	1.01414e-64	1.47303e-60	-0.816909	0.391	0.547

## Sheet: Table S2
Supplementary Table 2: Top genetic markers for B cell sub-clusters M1, M2 and M3. B cell sub-clusters were generated from single-nuclei sequencing of IgM+ sorted spleen cell from Ictalarus punctatus (n=3).
Cluster	Gene Name in Channel Catfish	NCBI Gene ID	Description	P value	Adjusted P value	Average Log2FC	Percent in Cluster	Percent in Other Clusters	Direction
M1	ccr9a	108267400	chemokine (C-C motif) receptor 9a	0	0	3.6139	0.539	0.063	UP
M1	blnk	108263522	B cell linker	0	0	2.9487	0.512	0.073	UP
M1	tamalin	108276402	trafficking regulator and scaffold protein tamalin	0	0	1.86444	0.823	0.276	UP
M1	cxcr4b	100335031	chemokine (C-X-C motif), receptor 4b	0	0	1.73598	0.983	0.784	UP
M1	egr1	108269148	early growth response 1	1.218e-290	1.84186e-286	1.28649	0.791	0.385	UP
M1	pde4ba	108271955	phosphodiesterase 4B, cAMP-specific a	1.28625e-285	1.94507e-281	1.69118	0.653	0.226	UP
M1	si:dkey-24p1.1	108277734	uncharacterized protein LOC556718 homolog	3.70706e-254	5.60582e-250	2.00888	0.516	0.125	UP
M1	dusp2	108265928	dual specificity phosphatase 2	1.31607e-222	1.99017e-218	1.99678	0.558	0.213	UP
M1	rps17	108271026	ribosomal protein S17	1.94478e-191	2.94089e-187	0.928245	0.855	0.62	UP
M1	egr2b	108273427	early growth response 2b	6.32899e-185	9.57071e-181	1.62285	0.506	0.172	UP
M1	klf13	108274922	Kruppel-like factor 13	9.25708e-169	1.39986e-164	1.29878	0.575	0.255	UP
M1	inpp4ab	108273053	inositol polyphosphate-4-phosphatase type I Ab	3.79108e-151	5.73288e-147	1.3296	0.514	0.216	UP
M1	ier2a	108261286	immediate early response 2a	8.39652e-145	1.26972e-140	0.936068	0.75	0.486	UP
M1	lyn	108280443	LYN proto-oncogene, Src family tyrosine kinase	1.61368e-128	2.44021e-124	1.01599	0.583	0.3	UP
M1	jun	108258130	Jun proto-oncogene, AP-1 transcription factor subunit	6.98834e-119	1.05678e-114	1.02937	0.571	0.298	UP
M1	ptpn1	108265420	protein tyrosine phosphatase non-receptor type 1	9.46322e-115	1.43103e-110	0.949116	0.59	0.33	UP
M1	zgc:113184	108255102	uncharacterized protein LOC553745 homolog	3.87467e-114	5.85927e-110	0.859165	0.697	0.456	UP
M1	pde7a	108256416	phosphodiesterase 7A	1.54764e-100	2.34034e-96	0.909441	0.557	0.305	UP
M1	cd83	108270847	CD83 molecule	3.58056e-95	5.41452e-91	1.07995	0.674	0.483	UP
M1	macf1a	108256823	microtubule actin crosslinking factor 1a	3.52381e-93	5.32871e-89	0.911816	0.563	0.324	UP
M1	mibp2	108264499	muscle-specific beta 1 integrin binding protein 2	3.90735e-87	5.90869e-83	0.867853	0.514	0.287	UP
M1	LOC108263964	108263964	uncharacterized LOC108263964	0	0	-3.9799	0.206	0.656	DOWN
M1	maptb	108272803	microtubule-associated protein tau b	0	0	-3.89451	0.198	0.862	DOWN
M1	alox5a	108263823	arachidonate 5-lipoxygenase a	0	0	-3.36155	0.08	0.564	DOWN
M1	tagln2	100528947	transgelin 2	0	0	-3.20971	0.164	0.712	DOWN
M1	tmsb1	108268882	thymosin beta 1	0	0	-3.00252	0.313	0.882	DOWN
M1	vaspa	108276935	vasodilator stimulated phosphoprotein a	0	0	-2.48781	0.177	0.6	DOWN
M1	LOC108271063	108271063	adhesion G-protein coupled receptor G5	0	0	-2.35526	0.208	0.647	DOWN
M1	glyr1	108259342	glyoxylate reductase 1 homolog (Arabidopsis)	0	0	-2.28855	0.17	0.523	DOWN
M1	itm2b	100528504	integral membrane protein 2b	0	0	-2.11158	0.289	0.698	DOWN
M1	LOC108279743	108279743	uncharacterized LOC108279743	0	0	-2.01388	0.208	0.583	DOWN
M1	LOC100528069	100528069	ferritin middle subunit	0	0	-1.60563	0.7	0.914	DOWN
M1	arl5c	108260527	ADP-ribosylation factor-like 5C	5.03559e-268	7.61482e-264	-1.28795	0.693	0.864	DOWN
M1	rab11fip1b	108276639	RAB11 family interacting protein 1 (class I) b	3.0999e-262	4.68767e-258	-1.36519	0.468	0.757	DOWN
M1	LOC128635428	128635428	uncharacterized LOC128635428	3.54552e-243	5.36153e-239	-1.74049	0.212	0.532	DOWN
M1	klf2a	108271322	Kruppel-like factor 2a	3.67756e-235	5.56121e-231	-1.26938	0.64	0.82	DOWN
M1	ywhaqa	108258065	tyrosine 3-monooxygenase/tryptophan 5-monooxygenase activation protein, theta polypeptide a	5.05026e-233	7.63701e-229	-1.46543	0.429	0.692	DOWN
M1	ighd	108277590	immunoglobulin heavy constant delta	2.72826e-230	4.12567e-226	-0.955256	0.78	0.904	DOWN
M1	edem3	108265389	ER degradation enhancer, mannosidase alpha-like 3	5.13441e-218	7.76425e-214	-1.66099	0.271	0.566	DOWN
M1	LOC108261774	108261774	BOLA class I histocompatibility antigen, alpha chain BL3-7	1.80446e-207	2.72871e-203	-0.873782	0.809	0.894	DOWN
M1	dnajb1b	108258452	DnaJ heat shock protein family (Hsp40) member B1b	4.84292e-174	7.32346e-170	-1.72425	0.412	0.643	DOWN
M1	pik3r1	108260231	phosphoinositide-3-kinase, regulatory subunit 1 (alpha)	1.88839e-170	2.85563e-166	-1.10874	0.549	0.735	DOWN
M1	cd79b	100304995	CD79b molecule, immunoglobulin-associated beta	1.0633e-162	1.60792e-158	-0.838223	0.747	0.846	DOWN
M1	LOC108272747	108272747	uncharacterized LOC108272747	1.53781e-162	2.32548e-158	-1.20542	0.46	0.665	DOWN
M1	bhlhe40	108255142	basic helix-loop-helix family, member e40	4.05497e-156	6.13192e-152	-1.37007	0.256	0.516	DOWN
M1	xbp1	108255948	X-box binding protein 1	3.44063e-153	5.20291e-149	-1.57255	0.27	0.513	DOWN
M1	LOC128628933	128628933	BOLA class I histocompatibility antigen, alpha chain BL3-6	6.64031e-143	1.00415e-138	-0.882931	0.7	0.812	DOWN
M1	LOC108260251	108260251	immunoglobulin lambda-1 light chain	5.973e-142	9.03237e-138	-0.930648	0.777	0.854	DOWN
M1	hmgb2a	108263014	high mobility group box 2a	3.35586e-133	5.07473e-129	-0.81573	0.714	0.811	DOWN
M1	irf2bp2b	108271215	interferon regulatory factor 2 binding protein 2b	4.17156e-130	6.30823e-126	-1.14896	0.401	0.612	DOWN
M1	LOC108264766	108264766	ras-related protein Rap-2b	1.33766e-128	2.02281e-124	-1.0542	0.491	0.669	DOWN
M1	bcl2a	108256596	BCL2 apoptosis regulator a	1.64044e-123	2.48068e-119	-1.11106	0.373	0.592	DOWN
M1	avpi1	124626350	arginine vasopressin induced 1	1.69923e-119	2.56958e-115	-1.18155	0.384	0.587	DOWN
M1	LOC108262917	108262917	immunoglobulin lambda constant 7-like	4.77898e-113	7.22677e-109	-1.13354	0.546	0.702	DOWN
M1	grb2b	108256494	growth factor receptor-bound protein 2b	3.07901e-112	4.65608e-108	-1.12327	0.365	0.568	DOWN
M1	cd40	108276426	CD40 molecule, TNF receptor superfamily member 5	5.15588e-110	7.79672e-106	-0.884287	0.555	0.704	DOWN
M1	capns1b	108278339	calpain, small subunit 1 b	3.56392e-108	5.38936e-104	-1.20522	0.317	0.514	DOWN
M1	LOC108265979	108265979	TRAF3-interacting JNK-activating modulator	3.74037e-102	5.65618e-98	-1.04621	0.399	0.582	DOWN
M1	gpx1b	100528471	glutathione peroxidase 1b	2.09878e-99	3.17377e-95	-0.822655	0.636	0.738	DOWN
M1	slc1a5	108277810	solute carrier family 1 member 5	5.22432e-91	7.90022e-87	-0.867294	0.502	0.66	DOWN
M1	abhd17b	108255672	abhydrolase domain containing 17B, depalmitoylase	1.95962e-84	2.96333e-80	-0.968874	0.487	0.636	DOWN
M1	pim2	108265972	Pim-2 proto-oncogene, serine/threonine kinase	1.09247e-81	1.65203e-77	-1.12055	0.426	0.579	DOWN
M1	dusp1	108268678	dual specificity phosphatase 1	1.94315e-75	2.93843e-71	-0.911328	0.482	0.613	DOWN
M1	LOC108280241	108280241	ferritin, middle subunit	1.72389e-71	2.60687e-67	-0.972626	0.37	0.527	DOWN
M1	mbd2	108260323	methyl-CpG binding domain protein 2	1.85039e-66	2.79815e-62	-0.833777	0.397	0.547	DOWN
M1	hmgn2	108256722	high mobility group nucleosomal binding domain 2	3.04945e-31	4.61138e-27	-1.53902	0.465	0.536	DOWN
M1	LOC108261469	108261469	immunoglobulin kappa constant-like	6.64891e-11	1.00545e-06	-1.20071	0.774	0.801	DOWN
M2	LOC108263964	108263964	uncharacterized LOC108263964	0	0	4.00601	0.664	0.21	UP
M2	maptb	108272803	microtubule-associated protein tau b	0	0	3.95176	0.892	0.198	UP
M2	alox5a	108263823	arachidonate 5-lipoxygenase a	0	0	3.38456	0.582	0.081	UP
M2	tagln2	100528947	transgelin 2	0	0	3.23699	0.734	0.165	UP
M2	tmsb1	108268882	thymosin beta 1	0	0	3.06378	0.912	0.312	UP
M2	vaspa	108276935	vasodilator stimulated phosphoprotein a	0	0	2.52694	0.616	0.178	UP
M2	LOC108271063	108271063	adhesion G-protein coupled receptor G5	0	0	2.42095	0.671	0.207	UP
M2	glyr1	108259342	glyoxylate reductase 1 homolog (Arabidopsis)	0	0	2.32506	0.538	0.171	UP
M2	itm2b	100528504	integral membrane protein 2b	0	0	2.16683	0.719	0.289	UP
M2	LOC108279743	108279743	uncharacterized LOC108279743	0	0	2.00078	0.594	0.21	UP
M2	LOC128635428	128635428	uncharacterized LOC128635428	1.9458e-259	2.94244e-255	1.78758	0.548	0.212	UP
M2	edem3	108265389	ER degradation enhancer, mannosidase alpha-like 3	9.32553e-235	1.41021e-230	1.71017	0.582	0.27	UP
M2	dnajb1b	108258452	DnaJ heat shock protein family (Hsp40) member B1b	2.02595e-171	3.06364e-167	1.6969	0.648	0.414	UP
M2	LOC100528069	100528069	ferritin middle subunit	0	0	1.63265	0.922	0.701	UP
M2	ywhaqa	108258065	tyrosine 3-monooxygenase/tryptophan 5-monooxygenase activation protein, theta polypeptide a	3.82342e-225	5.78178e-221	1.44864	0.694	0.432	UP
M2	bhlhe40	108255142	basic helix-loop-helix family, member e40	6.85292e-164	1.0363e-159	1.40566	0.526	0.257	UP
M2	rab11fip1b	108276639	RAB11 family interacting protein 1 (class I) b	3.43443e-276	5.19355e-272	1.40121	0.77	0.468	UP
M2	xbp1	108255948	X-box binding protein 1	3.71051e-147	5.61104e-143	1.38748	0.517	0.273	UP
M2	arl5c	108260527	ADP-ribosylation factor-like 5C	2.81603e-292	4.2584e-292	1.34277	0.881	0.69	UP
M2	klf2a	108271322	Kruppel-like factor 2a	3.64065e-269	5.50539e-265	1.33272	0.841	0.636	UP
M2	si:dkey-18p12.4	108266618	SPRY_PRY_C-I_1 domain-containing protein	2.10738e-116	3.18678e-112	1.27628	0.51	0.297	UP
M2	capns1b	108278339	calpain, small subunit 1 b	5.16198e-117	7.80594e-113	1.24204	0.526	0.316	UP
M2	avpi1	124626350	arginine vasopressin induced 1	7.75759e-134	1.1731e-129	1.23501	0.603	0.382	UP
M2	LOC108272747	108272747	uncharacterized LOC108272747	1.31924e-169	1.99495e-165	1.23354	0.674	0.461	UP
M2	irf2bp2b	108271215	interferon regulatory factor 2 binding protein 2b	3.82416e-138	5.7829e-134	1.17781	0.623	0.4	UP
M2	bcl2a	108256596	BCL2 apoptosis regulator a	5.65415e-138	8.55021e-134	1.16345	0.608	0.371	UP
M2	pik3r1	108260231	phosphoinositide-3-kinase, regulatory subunit 1 (alpha)	1.21703e-188	1.84039e-184	1.15778	0.751	0.547	UP
M2	grb2b	108256494	growth factor receptor-bound protein 2b	3.18865e-118	4.82188e-114	1.14902	0.577	0.365	UP
M2	LOC108264766	108264766	ras-related protein Rap-2b	3.45148e-144	5.21933e-140	1.1057	0.683	0.488	UP
M2	LOC108265979	108265979	TRAF3-interacting JNK-activating modulator	2.85472e-110	4.31691e-106	1.08394	0.593	0.399	UP
M2	abhd17b	108255672	abhydrolase domain containing 17B, depalmitoylase	1.6447e-93	2.48711e-89	1.01506	0.647	0.486	UP
M2	LOC108280241	108280241	ferritin, middle subunit	1.44199e-78	2.18057e-74	1.01319	0.538	0.368	UP
M2	ighd	108277590	immunoglobulin heavy constant delta	1.8628e-255	2.81693e-251	0.997893	0.917	0.778	UP
M2	LOC108260251	108260251	immunoglobulin lambda-1 light chain	1.7898e-150	2.70653e-146	0.946711	0.861	0.776	UP
M2	dusp1	108268678	dual specificity phosphatase 1	2.89942e-79	4.3845e-75	0.937552	0.62	0.482	UP
M2	LOC128628933	128628933	BOLA class I histocompatibility antigen, alpha chain BL3-6	1.15699e-161	1.74959e-157	0.93052	0.825	0.698	UP
M2	LOC108261774	108261774	BOLA class I histocompatibility antigen, alpha chain BL3-7	8.81058e-236	1.33234e-231	0.922873	0.907	0.806	UP
M2	cd40	108276426	CD40 molecule, TNF receptor superfamily member 5	4.62428e-118	6.99283e-114	0.919592	0.713	0.555	UP
M2	cd79b	100304995	CD79b molecule, immunoglobulin-associated beta	3.23292e-193	4.88882e-189	0.898119	0.864	0.742	UP
M2	slc1a5	108277810	solute carrier family 1 member 5	1.63297e-94	2.46937e-90	0.886707	0.667	0.503	UP
M2	pim2	108265972	Pim-2 proto-oncogene, serine/threonine kinase	4.01469e-78	6.07102e-74	0.861133	0.583	0.427	UP
M2	gpx1b	100528471	glutathione peroxidase 1b	1.3611e-109	2.05826e-105	0.859378	0.747	0.634	UP
M2	mbd2	108260323	methyl-CpG binding domain protein 2	1.43179e-64	2.16515e-60	0.831125	0.549	0.398	UP
M2	fth1a	100528068	ferritin, heavy polypeptide 1a	2.09851e-138	3.17336e-134	0.815136	0.799	0.679	UP
M2	LOC108268454	108268454	C-C motif chemokine 3	8.6935e-114	1.31463e-109	0.81394	0.68	0.431	UP
M2	ccr9a	108267400	chemokine (C-C motif) receptor 9a	0	0	-3.94359	0.051	0.536	DOWN
M2	blnk	108263522	B cell linker	0	0	-3.24729	0.063	0.509	DOWN
M2	cd83	108270847	CD83 molecule	3.05325e-91	4.61713e-87	-1.06572	0.481	0.672	DOWN
M2	tamalin	108276402	trafficking regulator and scaffold protein tamalin	0	0	-2.01163	0.258	0.82	DOWN
M2	dusp2	108265928	dual specificity phosphatase 2	1.11407e-224	1.68469e-220	-2.11066	0.202	0.556	DOWN
M2	egr1	108269148	early growth response 1	1.85254e-284	2.80141e-280	-1.30082	0.376	0.788	DOWN
M2	egr2b	108273427	early growth response 2b	5.54729e-193	8.38861e-189	-1.73362	0.159	0.505	DOWN
M2	gmfg	108277844	glia maturation factor, gamma	7.84223e-91	1.1859e-86	-0.870462	0.331	0.565	DOWN
M2	ier2a	108261286	immediate early response 2a	1.41327e-137	2.13715e-133	-0.929069	0.483	0.748	DOWN
M2	inpp4ab	108273053	inositol polyphosphate-4-phosphatase type I Ab	9.54803e-153	1.44385e-148	-1.39756	0.209	0.512	DOWN
M2	jun	108258130	Jun proto-oncogene, AP-1 transcription factor subunit	1.81969e-126	2.75174e-122	-1.16969	0.287	0.57	DOWN
M2	klf13	108274922	Kruppel-like factor 13	1.2635e-169	1.91067e-165	-1.35081	0.248	0.572	DOWN
M2	lyn	108280443	LYN proto-oncogene, Src family tyrosine kinase	8.50108e-130	1.28553e-125	-1.06964	0.294	0.581	DOWN
M2	macf1a	108256823	microtubule actin crosslinking factor 1a	2.21935e-84	3.3561e-80	-0.883142	0.328	0.558	DOWN
M2	mibp2	108264499	muscle-specific beta 1 integrin binding protein 2	3.81074e-97	5.7626e-93	-0.998487	0.276	0.514	DOWN
M2	pde4ba	108271955	phosphodiesterase 4B, cAMP-specific a	8.06221e-292	1.21917e-287	-1.794	0.214	0.651	DOWN
M2	pde7a	108256416	phosphodiesterase 7A	8.22527e-102	1.24383e-97	-0.957503	0.3	0.555	DOWN
M2	ptpn1	108265420	protein tyrosine phosphatase non-receptor type 1	4.96923e-114	7.51447e-110	-0.9668	0.326	0.588	DOWN
M2	rps17	108271026	ribosomal protein S17	1.54854e-194	2.34171e-190	-0.960754	0.613	0.854	DOWN
M2	si:dkey-24p1.1	108277734	uncharacterized protein LOC556718 homolog	1.11706e-252	1.68921e-248	-2.09894	0.117	0.513	DOWN
M2	cxcr4b	100335031	chemokine (C-X-C motif), receptor 4b	0	0	-1.74476	0.785	0.98	DOWN
M2	zgc:113184	108255102	uncharacterized protein LOC553745 homolog	1.26096e-108	1.90682e-104	-0.851682	0.456	0.694	DOWN
M3	hmgn2	108256722	high mobility group nucleosomal binding domain 2	1.94854e-37	2.94658e-33	4.55374	0.761	0.48	UP
M3	hmgb2a	108263014	high mobility group box 2a	8.65011e-28	1.30807e-23	1.71067	0.932	0.737	UP
M3	cfl1	108269238	cofilin 1	8.96003e-27	1.35494e-22	1.59086	0.897	0.639	UP
M3	sub1a	108276987	SUB1 regulator of transcription a	2.76062e-25	4.17461e-21	1.74617	0.709	0.33	UP
M3	lcp1	108266667	lymphocyte cytosolic protein 1 (L-plastin)	3.51817e-20	5.32018e-16	1.59545	0.726	0.401	UP
M3	ptmab	108280828	prothymosin alpha b	9.78973e-20	1.4804e-15	1.02846	0.966	0.914	UP
M3	actb1	108258691	actin, beta 1	1.79083e-19	2.7081e-15	1.11554	0.966	0.87	UP
M3	fabp3	108256956	fatty acid binding protein 3, muscle and heart	5.53644e-18	8.37221e-14	1.64974	0.573	0.253	UP
M3	si:ch73-1a9.3	108277308	non-histone chromosomal protein HMG-like	1.55801e-17	2.35603e-13	2.35594	0.556	0.269	UP
M3	cotl1	108264229	coactosin-like F-actin binding protein 1	2.87757e-17	4.35146e-13	1.38435	0.735	0.442	UP
M3	LOC108272167	108272167	cytochrome c oxidase subunit 6C-1	4.52949e-17	6.8495e-13	1.68873	0.521	0.226	UP
M3	coro1a	108280773	coronin, actin binding protein, 1A	9.61759e-17	1.45437e-12	1.47934	0.709	0.442	UP
M3	si:ch211-222l21.1	108254990	prothymosin alpha	1.47608e-14	2.23212e-10	1.81026	0.564	0.298	UP
M3	LOC108264941	108264941	cytochrome c oxidase subunit 6A, mitochondrial	2.16427e-13	3.27281e-09	1.44333	0.53	0.258	UP
M3	nm23	100304503	putative oncoprotein nm23	5.39204e-11	8.15384e-07	0.870744	0.94	0.864	UP
M3	ppiab	100874534	peptidylprolyl isomerase Ab (cyclophilin A)	5.68158e-11	8.59169e-07	1.00724	0.795	0.652	UP
M3	ppib	100304997	peptidylprolyl isomerase B (cyclophilin B)	2.04351e-10	3.0902e-06	2.37008	0.547	0.347	UP
M3	gig2e	108278574	grass carp reovirus (GCRV)-induced gene 2e	1.21952e-09	1.84415e-05	1.11649	0.709	0.499	UP
M3	LOC128631065	RFAM:RF02543	28S ribosomal RNA	2.55219e-09	3.85942e-05	0.975502	0.889	0.848	UP
M3	arpc2	100528726	actin related protein 2/3 complex, subunit 2	1.12366e-07	0.00169921	1.05353	0.556	0.353	UP
M3	LOC108255681	108255681	histone H1	1.36643e-07	0.00206631	1.31335	0.59	0.431	UP
M3	LOC108255274	108255274	nuclear receptor subfamily 4 group A member 1	3.05411e-13	4.61843e-09	-1.01088	0.769	0.922	DOWN
M3	LOC108261774	108261774	BOLA class I histocompatibility antigen, alpha chain BL3-7	7.42689e-11	1.12309e-06	-0.886333	0.615	0.833	DOWN
M3	LOC108265440	108265440	H-2 class II histocompatibility antigen, A-U alpha chain	1.93496e-16	2.92605e-12	-0.854254	0.889	0.99	DOWN
M3	LOC108265442	108265442	H-2 class II histocompatibility antigen, I-E beta chain	8.65671e-23	1.30907e-18	-1.45011	0.462	0.843	DOWN
M3	LOC108265444	108265444	H-2 class II histocompatibility antigen, A-U alpha chain	4.98281e-10	7.535e-06	-1.71222	0.419	0.632	DOWN
M3	LOC108267808	108267808	tyrosine-protein kinase Lyn	4.0582e-15	6.1368e-11	-1.14047	0.35	0.741	DOWN
M3	LOC108274251	108274251	uncharacterized LOC108274251	2.55961e-22	3.87065e-18	-0.993508	0.786	0.997	DOWN
M3	LOC108277172	108277172	histone H2B 3	8.97429e-10	1.35709e-05	-1.02365	0.308	0.593	DOWN
M3	LOC108277732	108277732	uncharacterized LOC108277732	5.04603e-17	7.6306e-13	-1.31996	0.376	0.775	DOWN
M3	LOC108277878	108277878	sialoadhesin	1.52354e-12	2.3039e-08	-1.13069	0.419	0.737	DOWN
M3	LOC128628933	128628933	BOLA class I histocompatibility antigen, alpha chain BL3-6	2.4318e-07	0.00367736	-0.824619	0.538	0.731	DOWN
M3	arl5c	108260527	ADP-ribosylation factor-like 5C	1.49544e-09	2.2614e-05	-1.0634	0.487	0.74	DOWN
M3	cd37	108274318	CD37 molecule	7.29883e-14	1.10373e-09	-0.967705	0.538	0.834	DOWN
M3	cd74a	108274694	CD74 molecule, major histocompatibility complex, class II invariant chain a	1.23294e-34	1.86445e-30	-0.990027	0.923	1	DOWN
M3	cd74b	108278631	CD74 molecule, major histocompatibility complex, class II invariant chain b	5.69044e-40	8.60508e-36	-1.08868	0.991	0.999	DOWN
M3	cd79b	100304995	CD79b molecule, immunoglobulin-associated beta	3.22823e-17	4.88173e-13	-1.38349	0.444	0.776	DOWN
M3	cremb	108269046	cAMP responsive element modulator b	2.0464e-07	0.00309457	-0.885501	0.547	0.723	DOWN
M3	cxcr4b	100335031	chemokine (C-X-C motif), receptor 4b	1.13398e-14	1.71481e-10	-1.03809	0.752	0.933	DOWN
M3	ddx21	108260791	DEAD (Asp-Glu-Ala-Asp) box helicase 21	2.91678e-10	4.41075e-06	-0.951091	0.573	0.773	DOWN
M3	hexim1	108273817	HEXIM P-TEFb complex subunit 1	6.30401e-11	9.53293e-07	-1.3788	0.265	0.569	DOWN
M3	irs2b	108266735	insulin receptor substrate 2b	4.67904e-11	7.07564e-07	-1.3971	0.308	0.607	DOWN
M3	klf2a	108271322	Kruppel-like factor 2a	9.97416e-14	1.50829e-09	-1.51603	0.359	0.691	DOWN
M3	macf1a	108256823	microtubule actin crosslinking factor 1a	8.0038e-08	0.00121034	-1.09883	0.239	0.504	DOWN
M3	nsa2	100528785	NSA2 ribosome biogenesis homolog (S. cerevisiae)	5.88971e-17	8.90642e-13	-1.07316	0.632	0.856	DOWN
M3	pmaip1	108276988	phorbol-12-myristate-13-acetate-induced protein 1	7.06077e-07	0.0106773	-0.90154	0.436	0.64	DOWN
M3	ptprc	100303449	protein tyrosine phosphatase receptor type C	9.39618e-13	1.42089e-08	-0.980401	0.513	0.772	DOWN
M3	rplp2	100304517	ribosomal protein, large P2	4.78206e-42	7.23143e-38	-0.875941	0.991	1	DOWN
M3	rsl24d1	100528587	ribosomal L24 domain containing 1	7.11835e-24	1.07644e-19	-1.52722	0.479	0.829	DOWN
M3	sf3b1	108266286	splicing factor 3b, subunit 1	4.77304e-07	0.0072178	-1.00498	0.35	0.567	DOWN
M3	tob1a	100528836	transducer of ERBB2, 1a	1.73954e-08	0.000263053	-0.985043	0.333	0.619	DOWN
M3	tpt1	108258675	tumor protein, translationally-controlled 1	2.14776e-34	3.24784e-30	-1.06161	0.923	0.996	DOWN

## Sheet: Table S3
Supplementary Table 3: Over-representation analysis of KEGG pathways for B cells. The analysis included both significantly increased and decreased genes (adjusted P < 0.05), present in at least 20% of cells in the cluster if upregulated, or outside the cluster if the gene was down regulated. Over-representation analysis (ORA) was conducted using clusterProfile (version 4.12.6).
Cluster	Category	Subcategory	ID	Description	GeneRatio	BgRatio	RichFactor	FoldEnrichment	zScore	pvalue	p.adjust	qvalue	geneID	Count
M1	Environmental Information Processing	Signal transduction	ipu04012	ErbB signaling pathway (ipu04012)	0.11	112/7832	0.0982143	7.39629	7.90898	2.28222e-07	1.73449e-05	1.32129e-05	108276857/100528292/108258130/108260780/108267517/108277804/108280031/108256494/108260086/108260231/108265869	11
M1	Environmental Information Processing	Signal transduction	ipu04010	MAPK signaling pathway (ipu04010)	0.16	420/7832	0.0404762	3.04817	5.00512	3.32142e-05	0.00126214	0.000961463	108265928/108269200/100528927/108258130/108260780/108276977/108276487/108280865/108268678/101154674/108256494/108260086/108281044/108272803/108263483/100528315/108259928	17
M1	Organismal Systems	Immune system	ipu04625	C-type lectin receptor signaling pathway (ipu04625)	0.09	137/7832	0.0656934	4.94722	5.40679	7.9311e-05	0.00200921	0.00153056	108276857/108273427/108254919/108258130/108260059/108260086/108276420/108263483/108260231	9
M1	Cellular Processes	Cell growth and death	ipu04210	Apoptosis (ipu04210)	0.1	204/7832	0.0490196	3.69155	4.51861	0.000357083	0.00678457	0.0051683	108266354/100528927/108254919/108258130/108276487/108256596/108258364/108260086/108260231/108259928	10
M1	Organismal Systems	Endocrine system	ipu04912	GnRH signaling pathway (ipu04912)	0.08	138/7832	0.057971	4.36566	4.62728	0.000471068	0.00716023	0.00545447	108269148/108254919/108258130/108260780/108259218/108267517/108256494/108260086	8
M1	Cellular Processes	Cellular community - eukaryotes	ipu04510	Focal adhesion (ipu04510)	0.11	277/7832	0.0397112	2.99056	3.91281	0.00106693	0.0135144	0.0102949	108258130/108260780/108280865/108256596/101154674/108256494/108260086/108260231/100528315/108265869/108276935	11
M1	Organismal Systems	Immune system	ipu04672	Intestinal immune network for IgA production (ipu04672)	0.04	40/7832	0.1	7.53077	4.80354	0.0018573	0.0194565	0.0148215	108267400/100335031/108277757/108276426	4
M1	Organismal Systems	Immune system	ipu04621	NOD-like receptor signaling pathway (ipu04621)	0.08	173/7832	0.0462428	3.48244	3.83007	0.00204806	0.0194565	0.0148215	108259374/108264585/108254919/108258130/108256596/108260086/108259928/108273074	8
M1	Environmental Information Processing	Signal transduction	ipu04068	FoxO signaling pathway (ipu04068)	0.08	183/7832	0.0437158	3.29214	3.63962	0.00290625	0.0207655	0.0158186	108271778/100528292/108277356/100528927/108280031/108256494/108271322/108260231	8
M1	Cellular Processes	Cell growth and death	ipu04218	Cellular senescence (ipu04218)	0.09	225/7832	0.04	3.01231	3.5528	0.00292437	0.0207655	0.0158186	108264664/108277356/100528927/108254919/108270152/108257114/108277126/108276420/108260231	9
M1	Organismal Systems	Endocrine system	ipu04910	Insulin signaling pathway (ipu04910)	0.08	184/7832	0.0434783	3.27425	3.6213	0.00300553	0.0207655	0.0158186	108276857/108277356/108265420/108277804/108256494/108260231/108265869/100528984	8
M1	Environmental Information Processing	Signal transduction	ipu04370	VEGF signaling pathway (ipu04370)	0.05	81/7832	0.0617284	4.64862	3.82899	0.00432199	0.0273726	0.0208517	108260780/108280865/108281044/108276420/108260231	5
M1	Environmental Information Processing	Signal transduction	ipu04070	Phosphatidylinositol signaling system (ipu04070)	0.06	121/7832	0.0495868	3.73427	3.51617	0.00532108	0.0311079	0.0236971	108273053/108254919/108272090/108260780/108260231/108267497	6
M1	Cellular Processes	Cell growth and death	ipu04217	Necroptosis (ipu04217)	0.08	216/7832	0.037037	2.78917	3.0932	0.00784012	0.0425606	0.0324215	108259374/108266354/108276487/100528069/108280241/108256596/108267517/108259928	8
M2	Environmental Information Processing	Signal transduction	ipu04012	ErbB signaling pathway (ipu04012)	0.1	112/7832	0.0982143	6.99286	7.62385	4.06084e-07	3.32989e-05	2.52199e-05	108267517/108277804/108280031/108256494/108260086/108260231/108265869/108276857/100528292/108258130/108260780	11
M2	Organismal Systems	Immune system	ipu04625	C-type lectin receptor signaling pathway (ipu04625)	0.08	137/7832	0.0656934	4.67737	5.18243	0.000122684	0.00503003	0.00380965	108260059/108260086/108276420/108263483/108260231/108276857/108273427/108254919/108258130	9
M2	Environmental Information Processing	Signal transduction	ipu04010	MAPK signaling pathway (ipu04010)	0.15	420/7832	0.0380952	2.71238	4.30524	0.000233389	0.0063793	0.00483156	108268678/101154674/108256494/108260086/108281044/108272803/108263483/100528315/108259928/108265928/108269200/100528927/108258130/108260780/108276487/108280865	16
M2	Cellular Processes	Cell growth and death	ipu04210	Apoptosis (ipu04210)	0.09	204/7832	0.0490196	3.4902	4.30114	0.000560405	0.011249	0.00851978	108256596/108258364/108260086/108260231/108259928/108266354/100528927/108254919/108258130/108276487	10
M2	Organismal Systems	Endocrine system	ipu04912	GnRH signaling pathway (ipu04912)	0.07	138/7832	0.057971	4.12754	4.42391	0.000685914	0.011249	0.00851978	108259218/108267517/108256494/108260086/108269148/108254919/108258130/108260780	8
M2	Cellular Processes	Cellular community - eukaryotes	ipu04510	Focal adhesion (ipu04510)	0.1	277/7832	0.0397112	2.82744	3.69577	0.00169165	0.0231192	0.0175101	108256596/101154674/108256494/108260086/108260231/100528315/108265869/108276935/108258130/108260780/108280865	11
M2	Organismal Systems	Immune system	ipu04672	Intestinal immune network for IgA production (ipu04672)	0.04	40/7832	0.1	7.12	4.63124	0.00228123	0.026723	0.0202395	108277757/108276426/108267400/100335031	4
M2	Organismal Systems	Immune system	ipu04621	NOD-like receptor signaling pathway (ipu04621)	0.07	173/7832	0.0462428	3.29249	3.63901	0.00291365	0.0291282	0.0220611	108256596/108260086/108259928/108273074/108259374/108264585/108254919/108258130	8
M2	Cellular Processes	Cell growth and death	ipu04217	Necroptosis (ipu04217)	0.08	216/7832	0.0416667	2.96667	3.49812	0.00325454	0.0291282	0.0220611	100528069/108280241/108256596/108267517/100528068/108259928/108259374/108266354/108276487	9
M2	Environmental Information Processing	Signal transduction	ipu04068	FoxO signaling pathway (ipu04068)	0.07	183/7832	0.0437158	3.11257	3.45123	0.00410743	0.0291282	0.0220611	108280031/108256494/108271322/108260231/108271778/100528292/108277356/100528927	8
M2	Organismal Systems	Endocrine system	ipu04910	Insulin signaling pathway (ipu04910)	0.07	184/7832	0.0434783	3.09565	3.43316	0.00424495	0.0291282	0.0220611	108277804/108256494/108260231/108265869/100528984/108276857/108277356/108265420	8
M2	Cellular Processes	Cell growth and death	ipu04218	Cellular senescence (ipu04218)	0.08	225/7832	0.04	2.848	3.35681	0.00426266	0.0291282	0.0220611	108257114/108277126/108276420/108260231/108264664/108277356/100528927/108254919/108270152	9
M2	Environmental Information Processing	Signal transduction	ipu04370	VEGF signaling pathway (ipu04370)	0.05	81/7832	0.0617284	4.39506	3.66565	0.00548249	0.0345818	0.0261916	108281044/108276420/108260231/108260780/108280865	5
M2	Environmental Information Processing	Signal transduction	ipu04070	Phosphatidylinositol signaling system (ipu04070)	0.05	121/7832	0.0495868	3.53058	3.34809	0.00697139	0.0408324	0.0309257	108260231/108267497/108273053/108254919/108272090/108260780	6
M3	Genetic Information Processing	Folding, sorting and degradation	ipu04141	Protein processing in endoplasmic reticulum (ipu04141)	0.19	204/7832	0.0833333	7.17216	9.68451	1.26556e-10	8.73234e-09	7.06048e-09	100304608/108280796/100528505/108257811/108279785/108260227/100528264/108272630/108269109/108256621/100526727/100528120/108276860/108268933/100528560/108256929/108266432	17
M3	Metabolism	Energy metabolism	ipu00190	Oxidative phosphorylation (ipu00190)	0.13	143/7832	0.0839161	7.22232	8.14172	7.92677e-08	2.73474e-06	2.21115e-06	108257237/108264941/108269438/108272167/100528209/108271023/108278821/100528741/108256653/100528682/108258468/108276884	12
M3	Metabolism	Glycan biosynthesis and metabolism	ipu00513	Various types of N-glycan biosynthesis (ipu00513)	0.05	52/7832	0.0961538	8.27557	5.70702	0.000320347	0.00582583	0.00471044	100528505/100528264/100526727/108276860/100528560	5
M3	Genetic Information Processing	Folding, sorting and degradation	ipu03050	Proteasome (ipu03050)	0.05	54/7832	0.0925926	7.96907	5.57145	0.000382761	0.00582583	0.00471044	100528248/108263222/100528966/100862735/108273877	5
M3	Genetic Information Processing	Folding, sorting and degradation	ipu03060	Protein export (ipu03060)	0.04	31/7832	0.129032	11.1053	6.11202	0.000422162	0.00582583	0.00471044	108260227/108264262/100528592/108263629	4
M3	Genetic Information Processing	Transcription	ipu03040	Spliceosome (ipu03040)	0.09	161/7832	0.0496894	4.27657	4.55446	0.000535865	0.00616245	0.0049826	100528551/108256922/100528458/100528647/100528977/108254894/108259017/108266286	8
M3	Metabolism	Glycan biosynthesis and metabolism	ipu00510	N-Glycan biosynthesis (ipu00510)	0.05	65/7832	0.0769231	6.62046	4.93324	0.000904347	0.00891428	0.00720758	100528505/100528264/100526727/108276860/100528560	5
M3	Organismal Systems	Immune system	ipu04672	Intestinal immune network for IgA production (ipu04672)	0.04	40/7832	0.1	8.60659	5.22909	0.00113226	0.00976578	0.00789606	108265440/108265442/108265444/100335031	4
M3	Human Diseases	Infectious disease: viral	ipu05168	Herpes simplex virus 1 infection (ipu05168)	0.09	220/7832	0.0363636	3.12967	3.4738	0.00391865	0.030043	0.0242911	100304608/108280796/108269109/108254894/108265440/108265442/108265444/108274694	8

## Sheet: Table S4
Supplementary Table 4: Over-representation analysis of GO pathways for B cells. The analysis included both significantly increased and decreased genes (adjusted P < 0.05), present in at least 20% of cells in the cluster if upregulated, or outside the cluster if the gene was down regulated. Over-representation analysis (ORA) was conducted using clusterProfile (version 4.12.6).
Cluster	ID	Description	GeneRatio	BgRatio	RichFactor	FoldEnrichment	zScore	pvalue	p.adjust	qvalue	geneID	Count
M1	GO:0019904	protein domain specific binding (GO:0019904)	0.04	83/17522	0.0843373	7.86042	6.52436	3.05518e-05	0.00763796	0.00617469	108276857/108273552/108265989/108272842/108277804/108270891/108276935	7
M1	GO:0017124	SH3 domain binding (GO:0017124)	0.02	22/17522	0.181818	16.9458	7.79379	8.0709e-05	0.0100886	0.00815586	108276857/108272842/108277804/108276935	4
M1	GO:0008330	protein tyrosine/threonine phosphatase activity (GO:0008330)	0.02	13/17522	0.230769	21.5082	7.70331	0.000321178	0.0267648	0.0216372	108265928/108269200/108268678	3
M1	GO:0004896	cytokine receptor activity (GO:0004896)	0.03	94/17522	0.0638298	5.94907	5.01041	0.000524655	0.0323012	0.026113	108264014/108267400/100335031/108258973/108259998/108258364	6
M1	GO:0017017	MAP kinase tyrosine/serine/threonine phosphatase activity (GO:0017017)	0.02	17/17522	0.176471	16.4474	6.63604	0.000739867	0.0323012	0.026113	108265928/108269200/108268678	3
M1	GO:0042578	phosphoric ester hydrolase activity (GO:0042578)	0.07	430/17522	0.0302326	2.81774	3.97446	0.00077523	0.0323012	0.026113	108265928/108269200/108273053/108272090/108263032/108271955/108256416/108265420/108261774/108268678/108257240/108265862/108275241	13
M1	GO:0008134	transcription factor binding (GO:0008134)	0.03	107/17522	0.0560748	5.22629	4.56665	0.00103844	0.0370872	0.0299821	108258130/108272820/108266315/108256675/108260086/108276420	6
M1	GO:0140375	immune receptor activity (GO:0140375)	0.03	112/17522	0.0535714	4.99297	4.41484	0.00131549	0.0411092	0.0332335	108264014/108267400/100335031/108258973/108259998/108258364	6
M2	GO:0019904	protein domain specific binding (GO:0019904)	0.04	83/17522	0.0843373	7.50131	6.33075	4.11752e-05	0.0107055	0.0090152	108272842/108277804/108270891/108276935/108276857/108273552/108265989	7
M2	GO:0017124	SH3 domain binding (GO:0017124)	0.02	22/17522	0.181818	16.1717	7.59279	9.6733e-05	0.0125753	0.0105897	108272842/108277804/108276935/108276857	4
M2	GO:0008330	protein tyrosine/threonine phosphatase activity (GO:0008330)	0.02	13/17522	0.230769	20.5256	7.50967	0.000368392	0.0319273	0.0268862	108268678/108265928/108269200	3
M2	GO:0004896	cytokine receptor activity (GO:0004896)	0.03	94/17522	0.0638298	5.67729	4.84853	0.000670849	0.0367176	0.0309201	108258973/108259998/108258364/108264014/108267400/100335031	6
M2	GO:0008198	ferrous iron binding (GO:0008198)	0.02	17/17522	0.176471	15.696	6.46427	0.00084733	0.0367176	0.0309201	100528069/108280241/100528068	3
M2	GO:0017017	MAP kinase tyrosine/serine/threonine phosphatase activity (GO:0017017)	0.02	17/17522	0.176471	15.696	6.46427	0.00084733	0.0367176	0.0309201	108268678/108265928/108269200	3
M2	GO:0008134	transcription factor binding (GO:0008134)	0.03	107/17522	0.0560748	4.98752	4.41173	0.00132043	0.0490446	0.0413007	108260086/108276420/108258130/108272820/108266315/108256675	6
M3	GO:0031492	nucleosomal DNA binding (GO:0031492)	0.04	10/17522	0.5	66.3712	18.015	5.49746e-09	1.03902e-06	9.14315e-07	108256722/108276400/108269320/108260037/108277308	5
M3	GO:0031491	nucleosome binding (GO:0031491)	0.05	30/17522	0.2	26.5485	12.2018	8.346e-08	7.88697e-06	6.94036e-06	108256722/108276400/108269320/108260037/108255184/108277308	6
M3	GO:0031490	chromatin DNA binding (GO:0031490)	0.04	39/17522	0.128205	17.0183	8.72482	1.05405e-05	0.000664054	0.000584352	108256722/108276400/108269320/108260037/108277308	5
M3	GO:0015078	proton transmembrane transporter activity (GO:0015078)	0.05	71/17522	0.084507	11.2177	7.51601	1.56363e-05	0.000738816	0.000650142	100528209/108271023/108278821/100528741/108256653/100528682	6
M3	GO:0051082	unfolded protein binding (GO:0051082)	0.05	77/17522	0.0779221	10.3436	7.15878	2.49477e-05	0.000943024	0.00082984	100304608/108280796/108257811/108279785/108260227/100304768	6
M3	GO:0003756	protein disulfide isomerase activity (GO:0003756)	0.02	13/17522	0.230769	30.6329	9.31175	0.0001131	0.00267199	0.00235129	108272630/108269109/108256621	3
M3	GO:0015252	proton channel activity (GO:0015252)	0.02	13/17522	0.230769	30.6329	9.31175	0.0001131	0.00267199	0.00235129	100528209/108271023/108278821	3
M3	GO:0016864	intramolecular oxidoreductase activity, transposing S-S bonds (GO:0016864)	0.02	13/17522	0.230769	30.6329	9.31175	0.0001131	0.00267199	0.00235129	108272630/108269109/108256621	3
M3	GO:0003682	chromatin binding (GO:0003682)	0.05	172/17522	0.0406977	5.40231	5.05489	0.000327311	0.0067453	0.00593571	108256722/108276400/108269320/108260037/108255184/108256659/108277308	7
M3	GO:0044183	protein folding chaperone (GO:0044183)	0.03	45/17522	0.0888889	11.7993	6.31955	0.000360909	0.0067453	0.00593571	108257811/108279785/108260227/100304768	4
M3	GO:0003779	actin binding (GO:0003779)	0.08	359/17522	0.0278552	3.69756	4.49923	0.000392583	0.0067453	0.00593571	108266524/100528726/108278818/108257029/108269238/108280773/108264229/108266667/108254997/108268882	10
M3	GO:0051015	actin filament binding (GO:0051015)	0.05	218/17522	0.0321101	4.26237	4.22284	0.00132809	0.0209174	0.0184068	108266524/100528726/108278818/108269238/108280773/108264229/108266667	7
M3	GO:0140662	ATP-dependent protein folding chaperone (GO:0140662)	0.02	31/17522	0.0967742	12.846	5.75127	0.0016099	0.0234055	0.0205963	108257811/108279785/108260227	3
M3	GO:0042287	MHC protein binding (GO:0042287)	0.02	10/17522	0.2	26.5485	7.04067	0.00243624	0.0328893	0.0289419	108274694/108278631	2
M3	GO:0016860	intramolecular oxidoreductase activity (GO:0016860)	0.02	37/17522	0.0810811	10.7629	5.17921	0.00269282	0.0339295	0.0298572	108272630/108269109/108256621	3
M3	GO:0003729	mRNA binding (GO:0003729)	0.05	258/17522	0.0271318	3.60154	3.66763	0.00342616	0.0384543	0.033839	108262909/108263146/108270613/108271909/108254894/108255712/108266286	7
M3	GO:0016853	isomerase activity (GO:0016853)	0.04	134/17522	0.0373134	4.95308	4.00202	0.00345885	0.0384543	0.033839	108272630/108269109/108256621/100874534/100304997	5
M3	GO:0043022	ribosome binding (GO:0043022)	0.02	42/17522	0.0714286	9.4816	4.79456	0.00387122	0.0406478	0.0357692	100528739/108263146/100528253	3
M3	GO:0008135	translation factor activity, RNA binding (GO:0008135)	0.03	89/17522	0.0449438	5.96595	4.09193	0.0045851	0.0456096	0.0401355	100528739/108263146/108270613/100528253	4

## Sheet: Table S5
Supplementary Table 5: Top genetic markers for each cluster. Clusters were generated from single-nuclei RNA sequencing of IgM+ sorted spleen cell from Ictalarus punctatus (n=3).
Cluster	Gene Name in Channel Catfish	NCBI Gene ID	Description	P value	Adjusted P value	Average Log2FC	Percent in Cluster	Percent in Other Clusters	Direction
B1	ccr9a	108267400	chemokine (C-C motif) receptor 9a	2.10829e-177	3.06229e-173	1.21553	0.657	0.333	UP
B1	pno1	100528357	partner of NOB1 homolog	1.41065e-118	2.04897e-114	0.956389	0.594	0.334	UP
B1	eef1b2	100528317	eukaryotic translation elongation factor 1 beta 2	2.87787e-292	4.18011e-293	0.825057	0.99	0.876	UP
B1	rps17	108271026	ribosomal protein S17	8.66392e-196	1.25843e-191	0.824932	0.939	0.717	UP
B1	actb2	100526698	actin, beta 2	7.76836e-127	1.12835e-122	-0.824423	0.977	0.987	DOWN
B1	LOC128633505	128633505	uncharacterized LOC128633505	7.06755e-239	1.02656e-234	-0.839567	0.97	0.99	DOWN
B1	ywhaqa	108258065	tyrosine 3-monooxygenase/tryptophan 5-monooxygenase activation protein, theta polypeptide a	2.54634e-38	3.69855e-34	-0.857454	0.403	0.515	DOWN
B1	celf2	108279695	cugbp, Elav-like family member 2	1.16598e-74	1.69359e-70	-0.865157	0.585	0.707	DOWN
B1	egr3	108265748	early growth response 3	9.68226e-57	1.40635e-52	-0.926409	0.701	0.757	DOWN
B1	LOC100528069	100528069	ferritin middle subunit	4.54644e-75	6.60371e-71	-0.929849	0.673	0.76	DOWN
B1	rab11fip1b	108276639	RAB11 family interacting protein 1 (class I) b	2.38018e-45	3.45721e-41	-0.952248	0.448	0.553	DOWN
B1	actb1	108258691	actin, beta 1	1.17104e-152	1.70094e-148	-0.988546	0.765	0.876	DOWN
B1	ighd	108277590	immunoglobulin heavy constant delta	2.11187e-122	3.0675e-118	-1.00546	0.691	0.802	DOWN
B1	LOC108269697	108269697	uncharacterized LOC108269697	1.04768e-134	1.52176e-130	1.26115	0.519	0.244	UP
B2	egr2b	108273427	early growth response 2b	4.25922e-121	6.18651e-117	1.12292	0.634	0.36	UP
B2	ppib	100304997	peptidylprolyl isomerase B (cyclophilin B)	3.65379e-91	5.30712e-87	1.04513	0.528	0.304	UP
B2	jdp2b	108255388	Jun dimerization protein 2b	5.32271e-77	7.73124e-73	0.937091	0.58	0.369	UP
B2	ier2a	108261286	immediate early response 2a	3.82605e-101	5.55734e-97	0.93218	0.82	0.633	UP
B2	fosab	108260991	v-fos FBJ murine osteosarcoma viral oncogene homolog Ab	5.20925e-113	7.56644e-109	0.905547	0.923	0.809	UP
B2	eif3ea	100305109	eukaryotic translation initiation factor 3, subunit E, a	2.63866e-68	3.83266e-64	0.878088	0.54	0.343	UP
B2	actb2	100526698	actin, beta 2	5.4155e-263	7.86602e-259	0.850584	0.997	0.983	UP
B2	ssr4	108275956	signal sequence receptor, delta	1.47491e-72	2.1423e-68	0.846782	0.59	0.39	UP
B2	eif3d	108273199	eukaryotic translation initiation factor 3, subunit D	4.00245e-57	5.81356e-53	0.806081	0.527	0.349	UP
B2	klf2a	108271322	Kruppel-like factor 2a	3.1924e-45	4.63696e-41	-0.856741	0.581	0.684	DOWN
B2	pik3r1	108260231	phosphoinositide-3-kinase, regulatory subunit 1 (alpha)	1.86876e-61	2.71437e-57	-0.892655	0.436	0.614	DOWN
B2	arl5c	108260527	ADP-ribosylation factor-like 5C	1.33128e-63	1.93369e-59	-0.948055	0.61	0.73	DOWN
B2	LOC108277172	108277172	histone H2B 3	1.08337e-81	1.57359e-77	-0.950649	0.407	0.619	DOWN
B2	LOC108277171	108277171	histone H2A	2.8316e-83	4.1129e-79	-0.980064	0.497	0.684	DOWN
B2	rab11fip1b	108276639	RAB11 family interacting protein 1 (class I) b	2.39668e-65	3.48118e-61	-1.00898	0.365	0.565	DOWN
B2	mycb	108268289	MYC proto-oncogene, bHLH transcription factor b	2.13831e-99	3.10589e-95	-1.02181	0.447	0.684	DOWN
B2	slc1a5	108277810	solute carrier family 1 member 5	2.40108e-66	3.48757e-62	-1.02811	0.363	0.559	DOWN
B2	cd40	108276426	CD40 molecule, TNF receptor superfamily member 5	4.99251e-71	7.25161e-67	-1.04894	0.428	0.605	DOWN
B2	cd83	108270847	CD83 molecule	5.00023e-182	7.26283e-178	-2.2474	0.327	0.66	DOWN
B2	LOC108268454	108268454	C-C motif chemokine 3	1.51061e-182	2.19417e-178	-3.21155	0.175	0.535	DOWN
B3	macf1a	108256823	microtubule actin crosslinking factor 1a	1.91697e-101	2.7844e-97	1.18636	0.669	0.456	UP
B3	rc3h1a	108270911	ring finger and CCCH-type domains 1a	1.18021e-123	1.71425e-119	1.03689	0.852	0.703	UP
B3	LOC108267059	108267059	NF-kappa-B inhibitor delta	7.21264e-61	1.04764e-56	1.0181	0.538	0.346	UP
B3	pde4ba	108271955	phosphodiesterase 4B, cAMP-specific a	1.69629e-85	2.46386e-81	0.959662	0.706	0.5	UP
B3	inpp4ab	108273053	inositol polyphosphate-4-phosphatase type I Ab	9.3229e-68	1.35415e-63	0.950629	0.601	0.402	UP
B3	irs2b	108266735	insulin receptor substrate 2b	1.90956e-85	2.77363e-81	0.94844	0.737	0.562	UP
B3	zhx3b	108275797	zinc fingers and homeoboxes 3b	1.46205e-49	2.12363e-45	0.901665	0.543	0.375	UP
B3	ebf1b	108279013	EBF transcription factor 1b	2.72469e-94	3.95762e-90	0.86394	0.794	0.628	UP
B3	akap13	108268522	A-kinase anchoring protein 13	2.26791e-58	3.29415e-54	0.860856	0.621	0.442	UP
B3	srgap2	108255033	SLIT-ROBO Rho GTPase activating protein 2	2.58352e-45	3.75256e-41	0.843535	0.534	0.371	UP
B3	tamalin	108276402	trafficking regulator and scaffold protein tamalin	2.11867e-106	3.07737e-102	0.817734	0.848	0.634	UP
B3	nr4a3	108256675	nuclear receptor subfamily 4, group A, member 3	5.37759e-33	7.81094e-29	0.811648	0.558	0.43	UP
B3	arl5c	108260527	ADP-ribosylation factor-like 5C	2.9284e-41	4.2535e-37	-0.800648	0.588	0.729	DOWN
B3	LOC108272747	108272747	uncharacterized LOC108272747	1.27274e-53	1.84865e-49	-0.941021	0.319	0.535	DOWN
B4	LOC108268454	108268454	C-C motif chemokine 3	0	0	2.41247	0.846	0.424	UP
B4	cd83	108270847	CD83 molecule	0	0	2.2934	0.932	0.559	UP
B4	kdm6ba	108267706	lysine (K)-specific demethylase 6B, a	1.05177e-159	1.52769e-155	1.87639	0.589	0.252	UP
B4	syngr2b	108271031	synaptogyrin 2b	1.4971e-62	2.17454e-58	1.00778	0.509	0.285	UP
B4	nfkbiaa	108258222	nuclear factor of kappa light polypeptide gene enhancer in B-cells inhibitor, alpha a	1.30487e-82	1.89533e-78	1.0077	0.902	0.831	UP
B4	nr4a3	108256675	nuclear receptor subfamily 4, group A, member 3	6.92838e-63	1.00635e-58	0.979001	0.644	0.421	UP
B4	bcl2l10	108264502	B cell lymphoma 2 like 10	3.24938e-164	4.71972e-160	0.968082	0.988	0.967	UP
B4	nfkbiab	108269796	nuclear factor of kappa light polypeptide gene enhancer in B-cells inhibitor, alpha b	4.26982e-69	6.20191e-65	0.956178	0.606	0.37	UP
B4	nfkb2	108263483	nuclear factor of kappa light polypeptide gene enhancer in B-cells 2 (p49/p100)	4.71214e-66	6.84438e-62	0.947879	0.523	0.291	UP
B4	gig2e	108278574	grass carp reovirus (GCRV)-induced gene 2e	1.92611e-75	2.79768e-71	0.938123	0.696	0.461	UP
B4	si:ch211-195b13.1	108273319	STKc_SGK domain-containing protein	3.55167e-41	5.15881e-37	0.868351	0.61	0.441	UP
B4	dusp2	108265928	dual specificity phosphatase 2	1.22474e-49	1.77894e-45	0.834444	0.637	0.441	UP
B4	ighd	108277590	immunoglobulin heavy constant delta	5.95502e-69	8.64967e-65	-0.931182	0.685	0.793	UP
B5	maptb	108272803	microtubule-associated protein tau b	0	0	2.61954	0.906	0.284	UP
B5	alox5a	108263823	arachidonate 5-lipoxygenase a	0	0	2.37285	0.6	0.151	UP
B5	LOC108271063	108271063	adhesion G-protein coupled receptor G5	2.16234e-250	3.1408e-246	1.90812	0.692	0.265	UP
B5	tagln2	100528947	transgelin 2	7.88859e-289	1.14582e-284	1.88289	0.709	0.25	UP
B5	tmsb1	108268882	thymosin beta 1	0	0	1.87217	0.901	0.382	UP
B5	LOC108279743	108279743	uncharacterized LOC108279743	6.62443e-208	9.62199e-204	1.86215	0.651	0.259	UP
B5	glyr1	108259342	glyoxylate reductase 1 homolog (Arabidopsis)	1.92868e-173	2.8014e-169	1.78996	0.559	0.218	UP
B5	vaspa	108276935	vasodilator stimulated phosphoprotein a	1.21182e-169	1.76017e-165	1.61832	0.6	0.253	UP
B5	LOC128635428	128635428	uncharacterized LOC128635428	9.83043e-152	1.42787e-147	1.59711	0.581	0.254	UP
B5	itm2b	100528504	integral membrane protein 2b	5.02309e-178	7.29605e-174	1.54236	0.693	0.348	UP
B5	edem3	108265389	ER degradation enhancer, mannosidase alpha-like 3	1.04266e-116	1.51447e-112	1.44742	0.588	0.309	UP
B5	rab44	108271727	RAB44, member RAS oncogene family	4.44083e-128	6.4503e-124	1.30152	0.528	0.226	UP
B5	bhlhe40	108255142	basic helix-loop-helix family, member e40	4.23779e-100	6.15539e-96	1.26543	0.564	0.289	UP
B5	rab11fip1b	108276639	RAB11 family interacting protein 1 (class I) b	5.87698e-119	8.53631e-115	1.13506	0.762	0.5	UP
B5	klf2a	108271322	Kruppel-like factor 2a	8.05799e-140	1.17042e-135	1.1335	0.856	0.641	UP
B5	LOC100528069	100528069	ferritin middle subunit	4.19849e-176	6.09831e-172	1.1272	0.907	0.72	UP
B5	ighd	108277590	immunoglobulin heavy constant delta	2.71543e-170	3.94416e-166	1.07426	0.932	0.759	UP
B5	ywhaqa	108258065	tyrosine 3-monooxygenase/tryptophan 5-monooxygenase activation protein, theta polypeptide a	5.00256e-85	7.26622e-81	1.0685	0.679	0.467	UP
B5	pik3r1	108260231	phosphoinositide-3-kinase, regulatory subunit 1 (alpha)	2.84428e-105	4.13132e-101	1.04796	0.763	0.56	UP
B5	arl5c	108260527	ADP-ribosylation factor-like 5C	7.4828e-98	1.08688e-93	0.821629	0.868	0.688	UP
B5	zgc:113184	108255102	uncharacterized protein LOC553745 homolog	1.24575e-51	1.80945e-47	-0.847779	0.425	0.637	UP
B5	rps17	108271026	ribosomal protein S17	1.16249e-88	1.68852e-84	-0.918477	0.548	0.792	UP
B5	ier2a	108261286	immediate early response 2a	3.82671e-68	5.5583e-64	-0.940761	0.449	0.694	UP
B5	lyn	108280443	LYN proto-oncogene, Src family tyrosine kinase	1.8092e-60	2.62786e-56	-1.02439	0.274	0.53	UP
B5	klf13	108274922	Kruppel-like factor 13	2.10877e-58	3.06298e-54	-1.03131	0.266	0.515	UP
B5	egr1	108269148	early growth response 1	1.96407e-105	2.85282e-101	-1.06937	0.369	0.703	UP
B5	jun	108258130	Jun proto-oncogene, AP-1 transcription factor subunit	2.64783e-66	3.84598e-62	-1.32358	0.27	0.53	UP
B5	cd83	108270847	CD83 molecule	6.72183e-60	9.76346e-56	-1.39157	0.427	0.628	UP
B5	pde4ba	108271955	phosphodiesterase 4B, cAMP-specific a	1.16777e-110	1.69618e-106	-1.57242	0.224	0.57	UP
B5	cxcr4b	100335031	chemokine (C-X-C motif), receptor 4b	5.75625e-277	8.36096e-273	-1.71785	0.727	0.92	UP
B5	tamalin	108276402	trafficking regulator and scaffold protein tamalin	3.33835e-207	4.84895e-203	-1.8931	0.244	0.721	UP
B5	dusp2	108265928	dual specificity phosphatase 2	2.6415e-103	3.83678e-99	-2.14189	0.194	0.502	UP
B6	LOC108263964	108263964	uncharacterized LOC108263964	0	0	3.46276	0.91	0.275	UP
B6	tmsb1	108268882	thymosin beta 1	1.74871e-258	2.54e-254	1.9822	0.911	0.409	UP
B6	maptb	108272803	microtubule-associated protein tau b	1.33359e-263	1.93704e-259	1.95092	0.865	0.32	UP
B6	tagln2	100528947	transgelin 2	1.28097e-187	1.8606e-183	1.91791	0.731	0.273	UP
B6	dnajb1b	108258452	DnaJ heat shock protein family (Hsp40) member B1b	4.76683e-86	6.92382e-82	1.81367	0.707	0.454	UP
B6	alox5a	108263823	arachidonate 5-lipoxygenase a	9.56327e-145	1.38907e-140	1.73808	0.565	0.177	UP
B6	vaspa	108276935	vasodilator stimulated phosphoprotein a	8.39323e-124	1.21912e-119	1.56638	0.645	0.268	UP
B6	itm2b	100528504	integral membrane protein 2b	1.746e-113	2.53606e-109	1.42325	0.724	0.363	UP
B6	glyr1	108259342	glyoxylate reductase 1 homolog (Arabidopsis)	1.21288e-65	1.7617e-61	1.36603	0.506	0.24	UP
B6	LOC100528069	100528069	ferritin middle subunit	6.14726e-129	8.9289e-125	1.23038	0.921	0.729	UP
B6	LOC108271063	108271063	adhesion G-protein coupled receptor G5	7.02341e-80	1.02015e-75	1.22432	0.612	0.294	UP
B6	capns1b	108278339	calpain, small subunit 1 b	7.7508e-47	1.1258e-42	1.11921	0.56	0.343	UP
B6	klf2a	108271322	Kruppel-like factor 2a	2.93658e-79	4.26538e-75	1.07621	0.859	0.652	UP
B6	ywhaqa	108258065	tyrosine 3-monooxygenase/tryptophan 5-monooxygenase activation protein, theta polypeptide a	7.05785e-57	1.02515e-52	1.01768	0.709	0.476	UP
B6	LOC108264766	108264766	ras-related protein Rap-2b	2.51687e-56	3.65576e-52	0.950942	0.725	0.511	UP
B6	LOC108272747	108272747	uncharacterized LOC108272747	6.64483e-48	9.65161e-44	0.906769	0.701	0.491	UP
B6	LOC108260251	108260251	immunoglobulin lambda-1 light chain	2.97966e-50	4.32796e-46	0.905541	0.855	0.749	UP
B6	bcl2a	108256596	BCL2 apoptosis regulator a	3.25075e-39	4.72171e-35	0.866342	0.62	0.401	UP
B6	LOC128628933	128628933	BOLA class I histocompatibility antigen, alpha chain BL3-6	4.28919e-60	6.23005e-56	0.861681	0.856	0.715	UP
B6	cd79b	100304995	CD79b molecule, immunoglobulin-associated beta	1.15935e-63	1.68395e-59	0.814527	0.878	0.73	UP
B6	ptpn1	108265420	protein tyrosine phosphatase non-receptor type 1	1.62104e-23	2.35456e-19	-0.807374	0.342	0.518	UP
B6	ier2a	108261286	immediate early response 2a	6.78024e-39	9.8483e-35	-0.841451	0.46	0.68	UP
B6	gmfg	108277844	glia maturation factor, gamma	9.45747e-28	1.3737e-23	-0.872662	0.316	0.515	UP
B6	jun	108258130	Jun proto-oncogene, AP-1 transcription factor subunit	1.1586e-28	1.68286e-24	-0.960905	0.296	0.515	UP
B6	relb	108277838	v-rel avian reticuloendotheliosis viral oncogene homolog B	2.76639e-24	4.01818e-20	-1.01779	0.326	0.508	UP
B6	egr3	108265748	early growth response 3	2.22116e-62	3.22624e-58	-1.06047	0.472	0.767	UP
B6	klf13	108274922	Kruppel-like factor 13	1.76136e-38	2.55838e-34	-1.12728	0.26	0.503	UP
B6	lyn	108280443	LYN proto-oncogene, Src family tyrosine kinase	1.2518e-37	1.81823e-33	-1.15471	0.281	0.516	UP
B6	cd83	108270847	CD83 molecule	1.0934e-37	1.58816e-33	-1.3762	0.413	0.619	UP
B6	pde4ba	108271955	phosphodiesterase 4B, cAMP-specific a	7.42432e-64	1.07838e-59	-1.46984	0.225	0.551	UP
B6	egr1	108269148	early growth response 1	2.42215e-97	3.51817e-93	-1.57431	0.285	0.692	UP
B6	cxcr4b	100335031	chemokine (C-X-C motif), receptor 4b	4.50041e-151	6.53685e-147	-1.58963	0.682	0.914	UP
B6	tamalin	108276402	trafficking regulator and scaffold protein tamalin	7.09677e-130	1.03081e-125	-2.08822	0.223	0.697	UP
B7	LOC108268454	108268454	C-C motif chemokine 3	2.26453e-241	3.28923e-237	2.67094	0.985	0.452	UP
B7	tmsb1	108268882	thymosin beta 1	4.42422e-166	6.42618e-162	1.91278	0.939	0.422	UP
B7	arl5c	108260527	ADP-ribosylation factor-like 5C	5.29988e-137	7.69808e-133	1.82457	0.947	0.699	UP
B7	LOC108263964	108263964	uncharacterized LOC108263964	2.85717e-66	4.15004e-62	1.79348	0.632	0.306	UP
B7	tagln2	100528947	transgelin 2	3.19855e-126	4.6459e-122	1.72228	0.785	0.284	UP
B7	maptb	108272803	microtubule-associated protein tau b	6.81862e-138	9.90404e-134	1.63643	0.864	0.336	UP
B7	sdc4	108272016	syndecan 4	2.06551e-58	3.00016e-54	1.62328	0.61	0.295	UP
B7	LOC108271063	108271063	adhesion G-protein coupled receptor G5	2.27229e-85	3.30051e-81	1.5838	0.695	0.299	UP
B7	alox5a	108263823	arachidonate 5-lipoxygenase a	2.00637e-85	2.91425e-81	1.55065	0.57	0.188	UP
B7	glyr1	108259342	glyoxylate reductase 1 homolog (Arabidopsis)	2.26248e-47	3.28625e-43	1.40165	0.533	0.247	UP
B7	itm2b	100528504	integral membrane protein 2b	1.21097e-83	1.75894e-79	1.39469	0.765	0.372	UP
B7	edem3	108265389	ER degradation enhancer, mannosidase alpha-like 3	3.59895e-46	5.22747e-42	1.23363	0.627	0.33	UP
B7	LOC100528069	100528069	ferritin middle subunit	4.61643e-84	6.70536e-80	1.1759	0.936	0.734	UP
B7	rab11fip1b	108276639	RAB11 family interacting protein 1 (class I) b	3.69739e-51	5.37045e-47	1.12115	0.787	0.52	UP
B7	irf2bp2b	108271215	interferon regulatory factor 2 binding protein 2b	6.26411e-41	9.09863e-37	1.10881	0.693	0.438	UP
B7	vaspa	108276935	vasodilator stimulated phosphoprotein a	5.86076e-46	8.51275e-42	1.10769	0.586	0.282	UP
B7	mycb	108268289	MYC proto-oncogene, bHLH transcription factor b	2.49042e-37	3.61734e-33	1.03159	0.807	0.637	UP
B7	cd40	108276426	CD40 molecule, TNF receptor superfamily member 5	3.77307e-42	5.48039e-38	1.01486	0.776	0.566	UP
B7	nr4a1	108276383	nuclear receptor subfamily 4, group A, member 1	4.94324e-55	7.18006e-51	1.01068	0.987	0.98	UP
B7	slc1a5	108277810	solute carrier family 1 member 5	1.44089e-35	2.09289e-31	1.00438	0.726	0.517	UP
B7	ptpn1	108265420	protein tyrosine phosphatase non-receptor type 1	2.37071e-19	3.44345e-15	-0.901062	0.3	0.514	UP
B7	tamalin	108276402	trafficking regulator and scaffold protein tamalin	1.31776e-38	1.91404e-34	-1.1376	0.375	0.676	UP
B7	jun	108258130	Jun proto-oncogene, AP-1 transcription factor subunit	3.32852e-20	4.83468e-16	-1.14027	0.294	0.508	UP
B7	cxcr4b	100335031	chemokine (C-X-C motif), receptor 4b	1.58995e-61	2.30941e-57	-1.19121	0.726	0.905	UP
B7	pde4ba	108271955	phosphodiesterase 4B, cAMP-specific a	1.40919e-52	2.04685e-48	-2.03833	0.169	0.544	UP
B8	sla2b	108276444	Src like adaptor 2b	0	0	4.10443	0.995	0.126	UP
B8	LOC108256406	108256406	cystatin-B	1.9203e-71	2.78923e-67	1.70313	0.685	0.316	UP
B8	ccr9a	108267400	chemokine (C-C motif) receptor 9a	7.48662e-70	1.08743e-65	1.51436	0.756	0.384	UP
B8	dusp2	108265928	dual specificity phosphatase 2	2.29238e-28	3.32969e-24	0.839432	0.7	0.455	UP
B8	gig2e	108278574	grass carp reovirus (GCRV)-induced gene 2e	1.88574e-29	2.73904e-25	0.820487	0.73	0.479	UP
B8	LOC108274251	108274251	uncharacterized LOC108274251	2.09814e-63	3.04755e-59	-0.836184	0.974	0.992	UP
B8	LOC108277732	108277732	uncharacterized LOC108277732	1.14164e-23	1.65824e-19	-0.894033	0.603	0.745	UP
B8	actb2	100526698	actin, beta 2	4.89249e-40	7.10634e-36	-0.910613	0.967	0.986	UP
B8	grap2a	108276461	GRB2 related adaptor protein 2a	6.56583e-18	9.53687e-14	-0.920303	0.446	0.606	UP
B8	ccni	108278685	cyclin I	8.62255e-15	1.25243e-10	-0.922797	0.357	0.524	UP
B8	ighd	108277590	immunoglobulin heavy constant delta	1.6666e-35	2.42073e-31	-1.15778	0.62	0.786	UP
B8	actb1	108258691	actin, beta 1	1.13672e-46	1.65108e-42	-1.17764	0.704	0.86	UP
B9	mos	108277441	v-mos Moloney murine sarcoma viral oncogene homolog	4.06483e-81	5.90417e-77	2.11344	0.563	0.192	UP
B9	relb	108277838	RELB Proto-Oncogene, NF-KB Subunit	5.66016e-118	8.22138e-114	1.8546	0.911	0.48	UP
B9	fosb	124627916	FosB Proto-Oncogene	8.45506e-82	1.2281e-77	1.39218	0.971	0.856	UP
B9	egr2b	108273427	early growth response 2b	2.29695e-43	3.33632e-39	1.34315	0.696	0.395	UP
B9	egr3	108265748	early growth response 3	7.39722e-74	1.07445e-69	1.30314	0.942	0.738	UP
B9	nr4a1	108276383	nuclear receptor subfamily 4, group A, member 1	1.4551e-121	2.11353e-117	1.17786	1	0.98	UP
B9	LOC108270945	108270945	Src like adaptor	1.07569e-31	1.56244e-27	1.08639	0.746	0.52	UP
B9	zhx3b	108275797	zinc fingers and homeoboxes 3b	3.74875e-27	5.44506e-23	1.00077	0.628	0.389	UP
B9	jdp2b	108255388	Jun dimerization protein 2b	5.59279e-26	8.12352e-22	0.981507	0.62	0.396	UP
B9	dapp1	108263747	dual adaptor of phosphotyrosine and 3-phosphoinositides	1.02912e-17	1.4948e-13	0.943683	0.534	0.344	UP
B9	LOC108255274	108255274	nuclear receptor subfamily 4 group A member 1	8.33578e-67	1.21077e-62	0.900328	0.995	0.893	UP
B9	kdm6ba	108267706	lysine (K)-specific demethylase 6B, a	2.59776e-23	3.77325e-19	0.89806	0.51	0.285	UP
B9	tamalin	108276402	trafficking regulator and scaffold protein tamalin	5.39909e-42	7.84218e-38	0.874293	0.914	0.654	UP
B9	chst7	108271862	carbohydrate (N-acetylglucosamine 6-O) sulfotransferase 7	2.88714e-18	4.19357e-14	0.869064	0.513	0.312	UP
B9	lyn	108280443	LYN proto-oncogene, Src family tyrosine kinase	1.13885e-23	1.65418e-19	0.855492	0.699	0.492	UP
B9	tagapb	108257876	T cell activation RhoGTPase activating protein b	5.62041e-33	8.16365e-29	0.848108	0.832	0.61	UP
B9	nr4a3	108256675	nuclear receptor subfamily 4, group A, member 3	1.35907e-19	1.97405e-15	0.844844	0.628	0.441	UP
B10	LOC128629166	128629166	heat shock 70 kDa protein 1	0	0	5.92615	0.651	0.021	UP
B10	LOC108259092	108259092	heat shock 70 kDa protein 1	0	0	5.87989	0.852	0.033	UP
B10	hsp90aa1.2	108257811	heat shock protein 90, alpha (cytosolic), class A member 1, tandem duplicate 2	3.83459e-41	5.56974e-37	2.01575	0.56	0.207	UP
B10	dnajb1b	108258452	DnaJ heat shock protein family (Hsp40) member B1b	3.79246e-59	5.50854e-55	1.95747	0.885	0.463	UP
NK-like	LOC108280700	108280700	perforin-1	0	0	9.33261	0.893	0.005	UP
NK-like	LOC108266645	108266645	killer cell lectin-like receptor subfamily E member 1	0	0	8.52525	0.876	0.007	UP
NK-like	LOC100304648	100304648	NK-lysin type 1	0	0	8.33616	0.607	0.005	UP
NK-like	si:ch211-269k10.4	108256312	uncharacterized protein LOC100150242 homolog	0	0	8.1558	0.59	0.003	UP
NK-like	slamf7	108274237	SLAM family member 7	0	0	7.65433	0.562	0.003	UP
NK-like	fcer1gl	100304589	Fc receptor, IgE, high affinity I, gamma polypeptide like	0	0	6.9529	0.522	0.006	UP
NK-like	fybb	108278849	FYN binding protein b	0	0	6.83466	0.551	0.006	UP
NK-like	zswim5	108280446	zinc finger, SWIM-type containing 5	0	0	6.3542	0.579	0.01	UP
NK-like	LOC108267255	108267255	C-C motif chemokine 18	0	0	6.2405	0.612	0.017	UP
NK-like	pl8l1	100528946	plac8-like protein 1	0	0	6.15324	0.601	0.008	UP
NK-like	myh11a	108272544	myosin, heavy chain 11a, smooth muscle	0	0	6.06256	0.927	0.027	UP
NK-like	si:ch211-136m16.8	108273637	trichohyalin	0	0	5.41049	0.876	0.085	UP
NK-like	ptpn4b	108259577	protein tyrosine phosphatase non-receptor type 4b	0	0	5.30873	0.719	0.041	UP
NK-like	LOC100304588	100304588	small inducible cytokine A3	0	0	4.81322	0.556	0.027	UP
NK-like	flna	101154674	filamin A, alpha (actin binding protein 280)	0	0	4.71877	0.916	0.079	UP
NK-like	rab44	108271727	RAB44, member RAS oncogene family	2.86164e-160	4.15653e-156	4.13327	0.949	0.251	UP
NK-like	LOC128632958	128632958	uncharacterized LOC128632958	8.13269e-163	1.18127e-158	4.05821	0.758	0.121	UP
NK-like	LOC108256870	108256870	adhesion G protein-coupled receptor E2	2.37261e-150	3.44621e-146	3.97649	0.803	0.152	UP
NK-like	srgn	108263733	serglycin	1.43792e-190	2.08858e-186	3.92215	0.876	0.146	UP
NK-like	ptpn18	108265862	protein tyrosine phosphatase non-receptor type 18	9.69234e-123	1.40781e-118	3.37904	0.742	0.148	UP
NK-like	sh3kbp1	108256316	SH3-domain kinase binding protein 1	5.92269e-10	8.6027e-06	-0.800672	0.404	0.652	DOWN
NK-like	nsa2	100528785	NSA2 ribosome biogenesis homolog (S. cerevisiae)	4.80104e-15	6.9735e-11	-0.80491	0.596	0.824	DOWN
NK-like	ddx5	108257112	DEAD (Asp-Glu-Ala-Asp) box helicase 5	4.27468e-10	6.20897e-06	-0.836219	0.303	0.569	DOWN
NK-like	LOC108280389	108280389	tropomyosin alpha-4 chain	6.20413e-11	9.0115e-07	-0.848199	0.32	0.608	DOWN
NK-like	slc1a5	108277810	solute carrier family 1 member 5	7.02755e-09	0.000102075	-0.877073	0.287	0.53	DOWN
NK-like	klf2a	108271322	Kruppel-like factor 2a	6.33515e-09	9.2018e-05	-0.948424	0.483	0.67	DOWN
NK-like	cremb	108269046	cAMP responsive element modulator b	2.63069e-13	3.82107e-09	-0.970012	0.41	0.706	DOWN
NK-like	LOC108255063	108255063	tubulin alpha-1B chain	1.76324e-10	2.56111e-06	-0.972829	0.258	0.516	DOWN
NK-like	fth1a	100528068	ferritin, heavy polypeptide 1a	5.22307e-15	7.58651e-11	-0.997712	0.393	0.698	DOWN
NK-like	rab11fip1b	108276639	RAB11 family interacting protein 1 (class I) b	1.73831e-09	2.5249e-05	-1.05609	0.292	0.536	DOWN
NK-like	serp1	124627930	stress-associated endoplasmic reticulum protein 1	7.17386e-12	1.042e-07	-1.06106	0.242	0.524	DOWN
NK-like	rc3h1a	108270911	ring finger and CCCH-type domains 1a	1.57794e-15	2.29196e-11	-1.08521	0.461	0.728	DOWN
NK-like	fosab	108260991	v-fos FBJ murine osteosarcoma viral oncogene homolog Ab	3.75656e-17	5.4564e-13	-1.11936	0.663	0.831	DOWN
NK-like	pde4ba	108271955	phosphodiesterase 4B, cAMP-specific a	1.69014e-12	2.45493e-08	-1.15599	0.247	0.533	DOWN
NK-like	grap2b	108273087	GRB2 related adaptor protein 2b	6.25306e-11	9.08257e-07	-1.17421	0.275	0.522	DOWN
NK-like	pmaip1	108276988	phorbol-12-myristate-13-acetate-induced protein 1	4.54019e-15	6.59463e-11	-1.2431	0.337	0.63	DOWN
NK-like	h3f3a	108257152	H3 histone, family 3A	1.52291e-14	2.21203e-10	-1.2434	0.258	0.569	DOWN
NK-like	irs2b	108266735	insulin receptor substrate 2b	4.87991e-16	7.08807e-12	-1.33508	0.258	0.591	DOWN
NK-like	ptpn1	108265420	protein tyrosine phosphatase non-receptor type 1	3.52014e-14	5.113e-10	-1.36307	0.219	0.51	DOWN
NK-like	grap2a	108276461	GRB2 related adaptor protein 2a	2.63079e-17	3.82123e-13	-1.41105	0.281	0.605	DOWN
B11	hmgn2	108256722	high mobility group nucleosomal binding domain 2	1.46802e-62	2.1323e-58	4.73221	0.988	0.469	UP
B11	LOC108267834	108267834	histone H2A.Z	7.11872e-92	1.03399e-87	4.14857	0.598	0.06	UP
B11	si:ch73-1a9.3	108277308	non-histone chromosomal protein HMG-like	2.59426e-20	3.76817e-16	2.57603	0.634	0.265	UP
B11	si:ch211-222l21.1	108254990	prothymosin alpha	2.38721e-29	3.46742e-25	2.40358	0.744	0.293	UP
B11	hmgb2a	108263014	high mobility group box 2a	4.71233e-35	6.84466e-31	2.06696	0.963	0.722	UP
B11	sub1a	108276987	SUB1 regulator of transcription a	2.15344e-24	3.12787e-20	1.94069	0.756	0.33	UP
B11	hmgn7	108260037	high mobility group nucleosomal binding domain 7	1.23043e-11	1.7872e-07	1.81029	0.512	0.237	UP
B11	cfl1	108269238	cofilin 1	4.79285e-27	6.96161e-23	1.74963	0.915	0.637	UP
B11	lcp1	108266667	lymphocyte cytosolic protein 1 (L-plastin)	4.10181e-17	5.95788e-13	1.71182	0.744	0.402	UP
B11	cotl1	108264229	coactosin-like F-actin binding protein 1	9.03287e-18	1.31203e-13	1.62212	0.793	0.437	UP
B11	coro1a	108280773	coronin, actin binding protein, 1A	5.01651e-14	7.28649e-10	1.61057	0.707	0.442	UP
B11	LOC108264941	108264941	cytochrome c oxidase subunit 6A, mitochondrial	1.61509e-09	2.34592e-05	1.53894	0.512	0.256	UP
B11	tubb2b	108265894	tubulin, beta 2b	7.91806e-10	1.1501e-05	1.49126	0.732	0.585	UP
B11	LOC108255681	108255681	histone H1	9.16863e-09	0.000133174	1.47002	0.659	0.431	UP
B11	actb1	108258691	actin, beta 1	1.48139e-17	2.15172e-13	1.27165	0.963	0.853	UP
B11	fabp3	108256956	fatty acid binding protein 3, muscle and heart	8.75043e-09	0.0001271	1.23694	0.512	0.251	UP
B11	zgc:153867	108276089	uncharacterized protein LOC337226 homolog	1.62074e-07	0.00235413	1.09968	0.61	0.411	UP
B11	ppiab	100874534	peptidylprolyl isomerase Ab (cyclophilin A)	8.75787e-10	1.27208e-05	1.06202	0.841	0.644	UP
B11	ptmab	108280828	prothymosin alpha b	8.82109e-16	1.28126e-11	1.01945	0.951	0.899	UP
B11	ywhaqa	108258065	tyrosine 3-monooxygenase/tryptophan 5-monooxygenase activation protein, theta polypeptide a	3.48208e-10	5.05772e-06	0.969329	0.78	0.49	UP
B11	LOC108265440	108265440	H-2 class II histocompatibility antigen, A-U alpha chain	4.8451e-11	7.03751e-07	-0.838607	0.951	0.979	DOWN
B11	cd74a	108274694	CD74 molecule, major histocompatibility complex, class II invariant chain a	7.58838e-21	1.10221e-16	-0.885778	0.976	0.994	DOWN
B11	LOC108260251	108260251	immunoglobulin lambda-1 light chain	1.74258e-06	0.025311	-0.899011	0.573	0.758	DOWN
B11	cd74b	108278631	CD74 molecule, major histocompatibility complex, class II invariant chain b	2.58387e-21	3.75308e-17	-0.922234	0.988	0.996	DOWN
B11	tpt1	108258675	tumor protein, translationally-controlled 1	8.10078e-19	1.17664e-14	-0.935921	0.927	0.99	DOWN
B11	fosab	108260991	v-fos FBJ murine osteosarcoma viral oncogene homolog Ab	9.70993e-07	0.0141037	-0.943488	0.72	0.829	DOWN
B11	nsa2	100528785	NSA2 ribosome biogenesis homolog (S. cerevisiae)	3.67313e-11	5.33522e-07	-1.03354	0.634	0.822	DOWN
B11	rsl24d1	100528587	ribosomal L24 domain containing 1	2.3252e-10	3.37736e-06	-1.07848	0.561	0.796	DOWN
B11	hexim1	108273817	HEXIM P-TEFb complex subunit 1	1.48779e-06	0.0216101	-1.08529	0.268	0.555	DOWN
B11	LOC108265442	108265442	H-2 class II histocompatibility antigen, I-E beta chain	3.6883e-11	5.35726e-07	-1.09414	0.488	0.809	DOWN
B11	btg1	100528350	B-cell translocation gene 1, anti-proliferative	6.7498e-14	9.80408e-10	-1.11499	0.598	0.876	DOWN
B11	fosb	124627916	FBJ murine osteosarcoma viral oncogene homolog B	6.96905e-08	0.00101225	-1.14162	0.805	0.86	DOWN
B11	LOC108277172	108277172	histone H2B 3	7.75623e-10	1.12659e-05	-1.70453	0.256	0.586	DOWN
HSPC/MK	mpl	108271885	MPL proto-oncogene, thrombopoietin receptor	0	0	12.5714	0.955	0.001	UP
HSPC/MK	gp1bb	108265488	glycoprotein Ib platelet subunit beta	0	0	12.4203	0.924	0.001	UP
HSPC/MK	LOC100304630	100304630	uncharacterized LOC100304630	0	0	12.1372	0.939	0.001	UP
HSPC/MK	si:busm1-57f23.1	108276545	CY domain-containing protein	0	0	12.1296	1	0.003	UP
HSPC/MK	thbs1b	108257932	thrombospondin 1b	0	0	11.931	1	0.002	UP
HSPC/MK	apln	108269260	apelin	0	0	11.6985	0.894	0.001	UP
HSPC/MK	tagln	108280395	transgelin	0	0	11.6373	0.833	0.001	UP
HSPC/MK	mdka	108259215	midkine a	0	0	11.6071	0.803	0.002	UP
HSPC/MK	itga2b	108258137	integrin, alpha 2b	0	0	11.4934	0.97	0.001	UP
HSPC/MK	LOC108275690	108275690	platelet glycoprotein Ib alpha chain	0	0	11.3775	0.939	0.002	UP
HSPC/MK	myl9b	100528638	myosin, light chain 9b, regulatory	0	0	11.3509	0.758	0.001	UP
HSPC/MK	inf2	108269962	inverted formin 2	0	0	11.1381	0.864	0.001	UP
HSPC/MK	LOC108260311	108260311	uncharacterized LOC108260311	0	0	10.7942	0.939	0.003	UP
HSPC/MK	f2r	108255687	coagulation factor II (thrombin) receptor	0	0	9.71247	0.879	0.004	UP
HSPC/MK	si:ch211-214p13.9	108266407	cell surface glycoprotein CD200 receptor 1-A	0	0	9.67035	0.97	0.009	UP
HSPC/MK	ahnak	108268530	AHNAK nucleoprotein	0	0	9.58864	0.924	0.004	UP
HSPC/MK	eng	108260284	endoglin	0	0	9.32343	0.803	0.003	UP
HSPC/MK	svila	108274058	supervillin a	0	0	8.00892	0.848	0.008	UP
HSPC/MK	adma	108271426	adrenomedullin a	0	0	7.95609	0.818	0.018	UP
HSPC/MK	pmp22b	108274242	peripheral myelin protein 22b	0	0	7.03332	0.955	0.037	UP
HSPC/MK	chac1	108263429	ChaC, cation transport regulator homolog 1 (E. coli)	2.46883e-06	0.0358598	-0.811929	0.258	0.618	DOWN
HSPC/MK	LOC108255274	108255274	nuclear receptor subfamily 4 group A member 1	2.22256e-07	0.00322827	-0.90931	0.833	0.897	DOWN
HSPC/MK	nm23	100304503	putative oncoprotein nm23	4.75929e-08	0.000691287	-0.990685	0.591	0.837	DOWN
HSPC/MK	LOC108265442	108265442	H-2 class II histocompatibility antigen, I-E beta chain	1.48879e-08	0.000216247	-1.06114	0.485	0.809	DOWN
HSPC/MK	atp5mc3b	108273318	ATP synthase membrane subunit c locus 3b	4.65597e-09	6.7628e-05	-1.062	0.348	0.756	DOWN
HSPC/MK	LOC108264246	108264246	cytochrome c oxidase subunit 4 isoform 1, mitochondrial	1.17402e-06	0.0170527	-1.09302	0.379	0.699	DOWN
HSPC/MK	rc3h1a	108270911	ring finger and CCCH-type domains 1a	2.61225e-06	0.0379429	-1.14211	0.424	0.726	DOWN
HSPC/MK	rsl24d1	100528587	ribosomal L24 domain containing 1	1.00612e-09	1.46139e-05	-1.19841	0.485	0.796	DOWN
HSPC/MK	arl5c	108260527	ADP-ribosylation factor-like 5C	2.45362e-07	0.00356388	-1.30352	0.379	0.712	DOWN
HSPC/MK	LOC108265443	108265443	HLA class II histocompatibility antigen, DR beta 4 chain	4.85461e-09	7.05132e-05	-1.36364	0.273	0.682	DOWN
HSPC/MK	LOC108275886	108275886	60S ribosomal protein L22	2.1178e-10	3.07611e-06	-1.40016	0.303	0.737	DOWN
HSPC/MK	LOC108277172	108277172	histone H2B 3	3.52332e-08	0.000511762	-1.42579	0.197	0.586	DOWN
HSPC/MK	btf3	108259945	basic transcription factor 3	2.0145e-10	2.92606e-06	-1.48083	0.167	0.628	DOWN
HSPC/MK	dyrk3	108254907	dual specificity tyrosine phosphorylation regulated kinase 3	5.71192e-09	8.29657e-05	-1.52151	0.182	0.59	DOWN
HSPC/MK	ptprc	100303449	protein tyrosine phosphatase receptor type C	3.05617e-11	4.43909e-07	-1.55332	0.288	0.758	DOWN
HSPC/MK	LOC108259843	108259843	spectrin beta chain, non-erythrocytic 1	5.88774e-10	8.55194e-06	-1.9964	0.106	0.531	DOWN
HSPC/MK	LOC108256408	108256408	cystatin-B	1.29983e-09	1.88801e-05	-2.02569	0.152	0.555	DOWN
HSPC/MK	slc1a5	108277810	solute carrier family 1 member 5	2.19632e-09	3.19016e-05	-2.05622	0.136	0.529	DOWN
HSPC/MK	zgc:113184	108255102	uncharacterized protein LOC553745 homolog	2.82264e-11	4.09989e-07	-2.0648	0.152	0.615	DOWN
HSPC/MK	lyn	108280443	LYN proto-oncogene, Src family tyrosine kinase	5.55214e-10	8.06448e-06	-2.19899	0.091	0.502	DOWN
T/NK	gzmk	100304605	granzyme K (granzyme 3; tryptase II)	0	0	9.35996	0.511	0.001	UP
T/NK	LOC108274132	108274132	uncharacterized LOC108274132	0	0	8.9074	0.6	0.002	UP
T/NK	LOC108278320	108278320	T-cell surface glycoprotein CD3 delta chain	0	0	8.9074	0.556	0.002	UP
T/NK	LOC108260524	108260524	uncharacterized LOC108260524	0	0	8.63965	0.578	0.002	UP
T/NK	LOC108278371	108278371	T-cell surface glycoprotein CD3 epsilon chain	0	0	7.65206	0.778	0.008	UP
T/NK	si:dkey-276j7.2	108273252	cytohesin-interacting protein	1.87035e-192	2.71668e-188	6.18852	0.511	0.011	UP
T/NK	LOC108268284	108268284	uncharacterized LOC108268284	1.01327e-139	1.47178e-135	6.02469	0.511	0.016	UP
T/NK	pl8l1	100528946	plac8-like protein 1	3.22793e-270	4.68856e-266	5.85575	0.711	0.015	UP
T/NK	tnfrsf9a	108276046	tumor necrosis factor receptor superfamily, member 9a	1.60358e-103	2.3292e-99	5.79268	0.756	0.051	UP
T/NK	LOC108256553	108256553	DNA-binding protein SATB1	7.11638e-120	1.03365e-115	5.47674	0.644	0.031	UP
T/NK	LOC108280413	108280413	alpha-actinin-4	1.47029e-185	2.13559e-181	5.2083	0.533	0.012	UP
T/NK	rapgefl1	108278427	Rap guanine nucleotide exchange factor (GEF)-like 1	4.16733e-138	6.05305e-134	5.0856	0.622	0.024	UP
T/NK	LOC108280087	108280087	tetraspanin-8	1.05262e-99	1.52893e-95	4.87474	0.533	0.025	UP
T/NK	tagapa	108269769	T cell activation RhoGTPase activating protein a	1.75788e-31	2.55332e-27	4.56669	0.644	0.12	UP
T/NK	srgn	108263733	serglycin	1.27741e-57	1.85543e-53	4.28092	0.933	0.155	UP
T/NK	stk17al	108258001	serine/threonine kinase 17a like	6.41541e-72	9.31838e-68	4.20641	0.578	0.04	UP
T/NK	si:dkey-27i16.2	108269362	regulator of cell cycle RGCC-like	1.37904e-49	2.00306e-45	3.31336	0.711	0.087	UP
T/NK	cd247l	100304693	CD247 antigen like	1.53979e-38	2.23655e-34	3.23071	0.511	0.057	UP
T/NK	flna	101154674	filamin A, alpha (actin binding protein 280)	2.20928e-28	3.20897e-24	3.12777	0.556	0.091	UP
T/NK	LOC108269697	108269697	uncharacterized LOC108269697	5.64555e-29	8.20016e-25	2.79846	0.911	0.288	UP
T/NK	ptmaa	108272002	prothymosin alpha a	3.35588e-10	4.87441e-06	-1.03952	0.867	0.982	DOWN
T/NK	bcl2l10	108264502	BCL2 like 10	7.77729e-08	0.00112965	-1.04087	0.844	0.97	DOWN
T/NK	LOC108255274	108255274	nuclear receptor subfamily 4 group A member 1	2.31445e-07	0.00336174	-1.13613	0.556	0.898	DOWN
T/NK	LOC108265442	108265442	H-2 class II histocompatibility antigen, I-E beta chain	3.67688e-10	5.34067e-06	-1.53029	0.356	0.808	DOWN
T/NK	grap2a	108276461	GRB2 related adaptor protein 2a	6.77004e-07	0.00983349	-1.62561	0.2	0.601	DOWN
T/NK	LOC108265443	108265443	HLA class II histocompatibility antigen, DR beta 4 chain	4.41684e-08	0.000641545	-1.77146	0.289	0.682	DOWN
T/NK	rab11fip1b	108276639	RAB11 family interacting protein 1 (class I) b	1.63837e-06	0.0237974	-1.91211	0.156	0.533	DOWN
T/NK	zgc:153115	108268059	C2H2-type zinc finger protein	2.56275e-09	3.72239e-05	-2.03798	0.178	0.658	DOWN
T/NK	klf2a	108271322	Kruppel-like factor 2a	3.173e-08	0.000460879	-2.10323	0.267	0.668	DOWN
T/NK	rc3h1a	108270911	ring finger and CCCH-type domains 1a	5.33759e-11	7.75285e-07	-2.33372	0.222	0.726	DOWN
T/NK	map3k8	108274187	mitogen-activated protein kinase kinase kinase 8	2.865e-10	4.16141e-06	-2.50519	0.156	0.646	DOWN
T/NK	mycb	108268289	MYC proto-oncogene, bHLH transcription factor b	2.84437e-10	4.13144e-06	-2.82884	0.178	0.646	DOWN
T/NK	lyn	108280443	LYN proto-oncogene, Src family tyrosine kinase	3.1851e-08	0.000462636	-2.90776	0.067	0.501	DOWN
T/NK	gpx1b	100528471	glutathione peroxidase 1b	5.15952e-11	7.4942e-07	-2.93013	0.156	0.644	DOWN
T/NK	irs2b	108266735	insulin receptor substrate 2b	2.99435e-10	4.34929e-06	-3.13204	0.089	0.588	DOWN
T/NK	zgc:113184	108255102	uncharacterized protein LOC553745 homolog	1.68003e-11	2.44024e-07	-3.51101	0.089	0.614	DOWN
T/NK	grap2b	108273087	GRB2 related adaptor protein 2b	3.3576e-10	4.87692e-06	-4.31192	0.022	0.52	DOWN
T/NK	cobll1a	108272327	cordon-bleu WH2 repeat protein-like 1a	1.29379e-10	1.87923e-06	-4.33912	0.022	0.533	DOWN
T/NK	LOC108270945	108270945	Src like adaptor	4.07342e-11	5.91665e-07	-5.40873	0	0.53	DOWN
T/NK	LOC108256408	108256408	cystatin-B	8.27151e-12	1.20144e-07	-5.55983	0	0.555	DOWN
MYE	slc40a1	108266674	solute carrier family 40 member 1	4.98979e-130	7.24767e-126	6.8335	0.55	0.018	UP
MYE	krt18b	108272218	keratin 18b	2.8388e-117	4.12336e-113	6.24704	0.675	0.031	UP
MYE	krt8	100304655	keratin 8	1.31843e-117	1.91502e-113	6.12159	0.6	0.024	UP
MYE	epdl1	108260763	ependymin-like 1	2.98909e-79	4.34165e-75	5.95392	0.525	0.028	UP
MYE	klf6a	100528149	Kruppel-like factor 6a	1.11301e-15	1.61665e-11	4.13415	0.725	0.292	UP
MYE	LOC108265566	108265566	ictacalcin-like	1.98443e-24	2.88239e-20	4.0733	0.6	0.122	UP
MYE	srgn	108263733	serglycin	1.63873e-15	2.38025e-11	3.5476	0.575	0.157	UP
MYE	cebpb	108265421	CCAAT enhancer binding protein beta	2.08105e-14	3.02273e-10	3.46673	0.525	0.141	UP
MYE	sqstm1	108268580	sequestosome 1	6.90025e-14	1.00226e-09	2.98727	0.7	0.291	UP
MYE	junbb	108272820	JunB proto-oncogene, AP-1 transcription factor subunit b	8.00833e-14	1.16321e-09	2.89154	0.775	0.364	UP
MYE	si:ch73-63e15.2	108271013	protein strawberry notch homolog 2	2.76431e-12	4.01516e-08	2.3227	0.7	0.298	UP
MYE	bmf2	124628937	BCL2 modifying factor 2	3.5529e-12	5.16058e-08	2.2842	0.675	0.268	UP
MYE	zgc:162730	108278207	uncharacterized protein LOC564559 homolog	3.65484e-14	5.30866e-10	2.01577	0.925	0.663	UP
MYE	ubb	108259870	ubiquitin B	4.13473e-14	6.00569e-10	1.97597	0.95	0.808	UP
MYE	actb1	108258691	actin, beta 1	1.08796e-13	1.58026e-09	1.473	1	0.853	UP
MYE	rpl13	100304529	ribosomal protein L13	2.12026e-09	3.07967e-05	-0.979832	0.825	0.971	DOWN
MYE	rack1	108268614	receptor for activated C kinase 1	2.40462e-08	0.000349271	-1.02002	0.75	0.941	DOWN
MYE	rpl6	100304521	ribosomal protein L6	7.16039e-07	0.0104005	-1.03349	0.575	0.902	DOWN
MYE	eef1g	108268838	eukaryotic translation elongation factor 1 gamma	3.49808e-07	0.00508096	-1.12673	0.525	0.816	DOWN
MYE	rpl29	100304543	ribosomal protein L29	1.15751e-07	0.00168128	-1.13745	0.6	0.876	DOWN
MYE	rsl24d1	100528587	ribosomal L24 domain containing 1	2.00942e-06	0.0291869	-1.17752	0.55	0.795	DOWN
MYE	mycb	108268289	MYC proto-oncogene, bHLH transcription factor b	1.27239e-07	0.00184815	-1.36152	0.15	0.646	DOWN
MYE	atp5mc3b	108273318	ATP synthase membrane subunit c locus 3b	6.39531e-08	0.000928919	-1.53482	0.375	0.755	DOWN
MYE	LOC108277878	108277878	sialoadhesin	1.21042e-07	0.00175813	-1.59026	0.225	0.703	DOWN
MYE	ddx21	108260791	DEAD (Asp-Glu-Ala-Asp) box helicase 21	8.03186e-09	0.000116663	-1.75038	0.35	0.753	DOWN
MYE	LOC108268344	108268344	uncharacterized protein KIAA0040	2.42233e-08	0.000351844	-1.80691	0.375	0.746	DOWN
MYE	zgc:153115	108268059	C2H2-type zinc finger protein	2.51221e-07	0.00364898	-1.86737	0.25	0.657	DOWN
MYE	rps17	108271026	ribosomal protein S17	1.45471e-09	2.11296e-05	-1.95364	0.375	0.764	DOWN
MYE	tamalin	108276402	trafficking regulator and scaffold protein tamalin	1.06145e-07	0.00154176	-2.00711	0.275	0.665	DOWN
MYE	rc3h1a	108270911	ring finger and CCCH-type domains 1a	2.04125e-08	0.000296492	-2.02549	0.325	0.725	DOWN
MYE	irs2b	108266735	insulin receptor substrate 2b	9.50453e-07	0.0138053	-2.08639	0.2	0.587	DOWN
MYE	egr3	108265748	early growth response 3	1.62522e-08	0.000236063	-2.21482	0.4	0.747	DOWN
MYE	LOC108263689	108263689	rab11 family-interacting protein 2	2.50653e-08	0.000364073	-2.31141	0.125	0.609	DOWN
MYE	grap2b	108273087	GRB2 related adaptor protein 2b	1.17966e-06	0.0171345	-2.33318	0.125	0.519	DOWN
MYE	grap2a	108276461	GRB2 related adaptor protein 2a	6.46856e-10	9.39558e-06	-3.13444	0.075	0.601	DOWN
PC	prdm1a	108280572	PR domain containing 1a, with ZNF domain	8.27811e-255	1.2024e-250	7.09235	0.625	0.009	UP
PC	selenom	108255786	selenoprotein M	1.64503e-165	2.38941e-161	6.13299	0.594	0.013	UP
PC	calr3a	100304608	calreticulin 3a	2.69959e-114	3.92115e-110	5.58136	0.719	0.029	UP
PC	eif4g3a	108254956	eukaryotic translation initiation factor 4 gamma, 3a	8.14333e-82	1.18282e-77	5.32806	0.625	0.031	UP
PC	spats2	108265747	spermatogenesis associated serine rich 2	2.27343e-91	3.30216e-87	5.32549	0.594	0.025	UP
PC	LOC108259092	108259092	heat shock 70 kDa protein 1	3.31487e-43	4.81485e-39	4.95859	0.562	0.048	UP
PC	hsp90b1	108279785	heat shock protein 90, beta (grp94), member 1	2.28504e-56	3.31902e-52	4.71845	0.688	0.056	UP
PC	pdia4	108256621	protein disulfide isomerase family A, member 4	3.47208e-48	5.0432e-44	4.54754	0.562	0.043	UP
PC	spcs3	108263629	signal peptidase complex subunit 3	3.60852e-40	5.24138e-36	4.35652	0.625	0.064	UP
PC	mars1	108271879	methionyl-tRNA synthetase 1	1.75863e-25	2.55441e-21	4.09589	0.75	0.151	UP
PC	ubxn4	108266432	UBX domain protein 4	1.45125e-47	2.10795e-43	4.04786	0.594	0.047	UP
PC	prdx4	108260180	peroxiredoxin 4	1.50084e-35	2.17997e-31	4.02883	0.562	0.057	UP
PC	LOC108277187	108277187	heat shock cognate 71 kDa protein	1.43034e-24	2.07756e-20	3.89525	0.531	0.072	UP
PC	xbp1	108255948	X-box binding protein 1	1.47436e-26	2.1415e-22	3.7213	0.969	0.332	UP
PC	fhod1	108259379	formin homology 2 domain containing 1	4.4554e-30	6.47147e-26	3.58168	0.531	0.059	UP
PC	LOC108276272	108276272	protein sel-1 homolog 3	1.77063e-27	2.57184e-23	3.36554	0.562	0.071	UP
PC	pdia3	108269109	protein disulfide isomerase family A, member 3	3.17702e-25	4.61461e-21	3.25746	0.594	0.087	UP
PC	dusp5	108259432	dual specificity phosphatase 5	6.26873e-24	9.10532e-20	3.24222	0.656	0.112	UP
PC	cpeb3	108263146	cytoplasmic polyadenylation element binding protein 3	9.23206e-24	1.34096e-19	3.20253	0.594	0.092	UP
PC	fndc3a	108277863	fibronectin type III domain containing 3A	2.24144e-25	3.25569e-21	3.08781	0.75	0.144	UP
PC	rps27a	100305059	ribosomal protein S27a	1.17541e-07	0.00170729	-0.838704	0.906	0.999	DOWN
PC	rps29	100304579	ribosomal protein S29	3.99875e-07	0.00580818	-0.83913	0.906	0.992	DOWN
PC	gblp	100528236	guanine nucleotide-binding protein subunit beta-2-like 1	1.5484e-06	0.0224905	-0.881305	0.844	0.966	DOWN
PC	rpl22	100304536	ribosomal protein L22	1.31975e-07	0.00191693	-0.897431	0.844	0.989	DOWN
PC	LOC108261774	108261774	BOLA class I histocompatibility antigen, alpha chain BL3-7	8.96651e-07	0.0130239	-1.27531	0.406	0.814	DOWN
PC	LOC108255274	108255274	nuclear receptor subfamily 4 group A member 1	1.62569e-06	0.0236132	-1.3598	0.625	0.898	DOWN
PC	LOC128635179	128635179	uncharacterized LOC128635179	2.29779e-07	0.00333754	-1.41562	0.375	0.871	DOWN
PC	LOC108265442	108265442	H-2 class II histocompatibility antigen, I-E beta chain	3.97943e-08	0.000578011	-1.45224	0.281	0.808	DOWN
PC	ebf1b	108279013	EBF transcription factor 1b	5.7581e-07	0.00836364	-2.20224	0.25	0.652	DOWN
PC	LOC108265443	108265443	HLA class II histocompatibility antigen, DR beta 4 chain	1.95294e-07	0.00283665	-2.20469	0.25	0.681	DOWN
PC	pik3r1	108260231	phosphoinositide-3-kinase, regulatory subunit 1 (alpha)	2.08427e-06	0.030274	-2.35169	0.156	0.585	DOWN
PC	cremb	108269046	cAMP responsive element modulator b	3.30399e-08	0.000479905	-2.40241	0.25	0.702	DOWN
PC	btf3	108259945	basic transcription factor 3	1.05621e-07	0.00153415	-2.54976	0.156	0.627	DOWN
PC	grap2a	108276461	GRB2 related adaptor protein 2a	1.28758e-07	0.00187021	-2.81143	0.125	0.601	DOWN
PC	syk	108277200	spleen tyrosine kinase	7.07099e-07	0.0102706	-2.81752	0.094	0.545	DOWN
PC	cobll1a	108272327	cordon-bleu WH2 repeat protein-like 1a	7.73314e-07	0.0112324	-2.8452	0.062	0.532	DOWN
PC	irs2b	108266735	insulin receptor substrate 2b	1.67046e-07	0.00242635	-2.90157	0.094	0.587	DOWN
PC	LOC108256408	108256408	cystatin-B	7.22221e-08	0.00104903	-3.48098	0.031	0.554	DOWN
PC	grap2b	108273087	GRB2 related adaptor protein 2b	1.78732e-07	0.00259608	-3.81829	0.031	0.519	DOWN
PC	LOC108270945	108270945	Src like adaptor	1.08966e-07	0.00158273	-3.91497	0.031	0.529	DOWN

## Sheet: Table S6
Supplementary Table 6: Over-representation analysis of KEGG pathways. The analysis included both significantly increased and decreased genes (adjusted P < 0.05), present in at least 20% of cells in the cluster if upregulated, or outside the cluster if the gene was down regulated. Over-representation analysis (ORA) was conducted using clusterProfile (version 4.12.6).
Cluster	Category	Subcategory	ID	Description	GeneRatio	BgRatio	RichFactor	FoldEnrichment	zScore	pvalue	p.adjust	qvalue	geneID	Count
B1	Genetic Information Processing	Folding, sorting and degradation	ipu04141	Protein processing in endoplasmic reticulum (ipu04141)	0.22	204/7758	0.0441176	8.34792	7.75185	8.51e-07	4.77e-05	3.85e-05	108272630/108273197/108275956/108256596/108258452/108265389/108257811/108259928/108255948	9
B1	Cellular Processes	Cell growth and death	ipu04210	Apoptosis (ipu04210)	0.2	204/7758	0.0392157	7.42037	6.77332	9.03e-06	0.000253	0.000204	100526698/108260991/108256596/100304597/108258364/108269796/108260231/108259928	8
B1	Organismal Systems	Immune system	ipu04621	NOD-like receptor signaling pathway (ipu04621)	0.17	173/7758	0.0404624	7.65628	6.45344	2.88e-05	0.000489	0.000395	108256596/100304597/108257811/108269796/108263677/108259928/108270346	7
B1	Organismal Systems	Immune system	ipu04620	Toll-like receptor signaling pathway (ipu04620)	0.15	120/7758	0.05	9.46098	6.80825	3.49e-05	0.000489	0.000395	108260991/108277757/108276426/108269796/108260231/108270346	6
B1	Cellular Processes	Cell growth and death	ipu04217	Necroptosis (ipu04217)	0.17	215/7758	0.0325581	6.16064	5.59326	0.000115	0.00128535	0.00103891	108276547/108277171/108256596/100304597/108257811/108263677/108259928	7
B1	Human Diseases	Infectious disease: bacterial	ipu05132	Salmonella infection (ipu05132)	0.2	341/7758	0.0234604	4.43917	4.73403	0.000343	0.0028726	0.00232184	100526698/108260991/108256596/100304597/108257811/108268289/108269796/108259928	8
B1	Environmental Information Processing	Signal transduction	ipu04068	FoxO signaling pathway (ipu04068)	0.15	183/7758	0.0327869	6.20392	5.19253	0.000359	0.0028726	0.00232184	108279704/108277356/108268125/108271322/108260231/108273319	6
B1	Organismal Systems	Immune system	ipu04625	C-type lectin receptor signaling pathway (ipu04625)	0.12	137/7758	0.0364963	6.90582	5.08334	0.000718	0.00502351	0.00406035	108273427/108268125/108263483/108269796/108260231	5
B1	Organismal Systems	Immune system	ipu04672	Intestinal immune network for IgA production (ipu04672)	0.07	40/7758	0.075	14.1915	6.09656	0.00118189	0.00735399	0.00594402	108277757/108267400/108276426	3
B1	Human Diseases	Infectious disease: viral	ipu05168	Herpes simplex virus 1 infection (ipu05168)	0.15	242/7758	0.0247934	4.69139	4.25225	0.00155736	0.0087212	0.00704909	108256596/100304597/108269796/108260231/108259928/108270346	6
B1	Cellular Processes	Cellular community - eukaryotes	ipu04510	Focal adhesion (ipu04510)	0.15	277/7758	0.0216607	4.09862	3.82774	0.00308024	0.0156812	0.0126747	100526698/108279704/108256596/100304597/108260231/108276935	6
B1	Organismal Systems	Immune system	ipu04622	RIG-I-like receptor signaling pathway (ipu04622)	0.07	73/7758	0.0410959	7.77614	4.23972	0.00659538	0.0307784	0.0248773	108269796/108259928/108270346	3
B4	Cellular Processes	Cell growth and death	ipu04210	Apoptosis (ipu04210)	0.28	204/7758	0.0343137	10.6482	7.93994	2.52e-06	9.58e-05	6.9e-05	100528180/100305010/100304627/100528927/108258222/108269796/108276487	7
B4	Organismal Systems	Immune system	ipu04620	Toll-like receptor signaling pathway (ipu04620)	0.2	120/7758	0.0416667	12.93	7.48832	3.38e-05	0.000642	0.000462	108277757/100528180/108265822/108258222/108269796	5
B4	Genetic Information Processing	Translation	ipu03008	Ribosome biogenesis in eukaryotes (ipu03008)	0.16	88/7758	0.0454545	14.1055	7.02973	0.000163	0.00206459	0.00148696	108278762/108255124/100528557/108273184	4
B4	Environmental Information Processing	Signal transduction	ipu04010	MAPK signaling pathway (ipu04010)	0.28	420/7758	0.0166667	5.172	4.99831	0.000266	0.00252629	0.00181949	108265928/100304627/100528927/108265822/108263483/108276487/108272803	7
B4	Human Diseases	Infectious disease: viral	ipu05168	Herpes simplex virus 1 infection (ipu05168)	0.2	242/7758	0.0206612	6.41157	4.86273	0.000903	0.00685933	0.00494024	100304627/108265822/108258222/108269796/108276487	5
B4	Organismal Systems	Endocrine system	ipu04920	Adipocytokine signaling pathway (ipu04920)	0.12	93/7758	0.0322581	10.0103	4.97014	0.00316858	0.0200677	0.0144532	108258222/108269796/108276487	3
B5	Environmental Information Processing	Signal transduction	ipu04012	ErbB signaling pathway (ipu04012)	0.11	112/7758	0.0803571	7.89127	7.45074	1.74e-06	0.000131	0.000107	108267517/108256494/108260086/108260231/108265869/108276857/100528292/108258130/108260780	9
B5	Organismal Systems	Immune system	ipu04625	C-type lectin receptor signaling pathway (ipu04625)	0.1	137/7758	0.0583942	5.73445	5.67064	7e-05	0.0018426	0.00149994	108260059/108260086/108276420/108260231/108276857/108273427/108254919/108258130	8
B5	Organismal Systems	Endocrine system	ipu04912	GnRH signaling pathway (ipu04912)	0.1	138/7758	0.057971	5.6929	5.64172	7.37e-05	0.0018426	0.00149994	108259218/108267517/108256494/108260086/108269148/108254919/108258130/108260780	8
B5	Cellular Processes	Cellular community - eukaryotes	ipu04510	Focal adhesion (ipu04510)	0.13	277/7758	0.0361011	3.54522	4.37515	0.000467	0.00875616	0.00712782	108256596/101154674/108256494/108260086/108260231/108265869/108276935/108258130/108260780/108280865	10
B5	Environmental Information Processing	Signal transduction	ipu04010	MAPK signaling pathway (ipu04010)	0.15	420/7758	0.0285714	2.80579	3.85932	0.00101733	0.0131081	0.0106704	108261011/101154674/108256494/108260086/108281044/108272803/108259928/108265928/108269200/108258130/108260780/108280865	12
B5	Cellular Processes	Cell growth and death	ipu04210	Apoptosis (ipu04210)	0.1	204/7758	0.0392157	3.85108	4.18547	0.00104865	0.0131081	0.0106704	108256596/108258364/108260086/108260231/108259928/108266354/108254919/108258130	8
B5	Environmental Information Processing	Signal transduction	ipu04370	VEGF signaling pathway (ipu04370)	0.06	81/7758	0.0617284	6.06188	4.6448	0.00134966	0.0144606	0.0117714	108281044/108276420/108260231/108260780/108280865	5
B6	Organismal Systems	Immune system	ipu04625	C-type lectin receptor signaling pathway (ipu04625)	0.14	137/7758	0.0583942	7.81072	6.98012	7.02e-06	0.000414	0.000325	108260059/108276420/108276857/108273427/108265748/108254919/108258130/108277838	8
B6	Environmental Information Processing	Signal transduction	ipu04012	ErbB signaling pathway (ipu04012)	0.09	112/7758	0.0446429	5.97137	4.59921	0.00142911	0.0343477	0.0269634	108267517/108276857/100528292/108258130/108260780	5
B6	Organismal Systems	Immune system	ipu04621	NOD-like receptor signaling pathway (ipu04621)	0.1	173/7758	0.0346821	4.63903	4.20094	0.00174649	0.0343477	0.0269634	108256596/108273074/108259374/108264585/108254919/108258130	6
B6	Environmental Information Processing	Signal transduction	ipu04370	VEGF signaling pathway (ipu04370)	0.07	81/7758	0.0493827	6.60536	4.40115	0.00305081	0.0360529	0.028302	108281044/108276420/108260780/108280865	4
B6	Organismal Systems	Endocrine system	ipu04912	GnRH signaling pathway (ipu04912)	0.09	138/7758	0.0362319	4.84633	3.95661	0.00356358	0.0360529	0.028302	108267517/108269148/108254919/108258130/108260780	5
B6	Environmental Information Processing	Signal transduction	ipu04010	MAPK signaling pathway (ipu04010)	0.16	420/7758	0.0214286	2.86626	3.41289	0.0036664	0.0360529	0.028302	101154674/108281044/108272803/108265928/108269200/108258130/108260780/108277838/108280865	9
B6	Cellular Processes	Cellular community - eukaryotes	ipu04510	Focal adhesion (ipu04510)	0.12	277/7758	0.0252708	3.38018	3.50095	0.00433708	0.0365554	0.0286965	108256596/101154674/108276935/108258130/108260780/108278776/108280865	7
B6	Cellular Processes	Cell growth and death	ipu04217	Necroptosis (ipu04217)	0.1	215/7758	0.027907	3.7328	3.52671	0.00514466	0.0379419	0.0297849	100528069/108280241/108256596/108267517/108259374/108266354	6
B7	Environmental Information Processing	Signal transduction	ipu04010	MAPK signaling pathway (ipu04010)	0.18	420/7758	0.0309524	3.24498	4.64213	0.000145	0.0105569	0.0089814	101154674/108256494/108281044/108272803/108268289/108263483/108276383/108259928/108265928/108269200/108258130/108260780/108280865	13
B7	Organismal Systems	Immune system	ipu04672	Intestinal immune network for IgA production (ipu04672)	0.05	40/7758	0.1	10.4838	5.90104	0.000538	0.0160714	0.0136728	108277757/108276426/108267400/100335031	4
B7	Environmental Information Processing	Signal transduction	ipu04012	ErbB signaling pathway (ipu04012)	0.08	112/7758	0.0535714	5.61631	4.82899	0.00066	0.0160714	0.0136728	108267517/108256494/108268289/100528292/108258130/108260780	6
B7	Cellular Processes	Cell growth and death	ipu04217	Necroptosis (ipu04217)	0.11	215/7758	0.0372093	3.90094	4.23307	0.000956	0.017438	0.0148355	100528069/108280241/108256596/100304597/108267517/100528908/108259928/108259374	8
B7	Organismal Systems	Immune system	ipu04621	NOD-like receptor signaling pathway (ipu04621)	0.09	173/7758	0.0404624	4.24199	4.23181	0.00124316	0.0181502	0.0154414	108256596/100304597/108259928/108259374/108264585/108254919/108258130	7
B7	Organismal Systems	Endocrine system	ipu04912	GnRH signaling pathway (ipu04912)	0.08	138/7758	0.0434783	4.55817	4.13864	0.00195226	0.0237525	0.0202076	108259218/108267517/108256494/108254919/108258130/108260780	6
B7	Cellular Processes	Cell growth and death	ipu04216	Ferroptosis (ipu04216)	0.05	60/7758	0.0666667	6.98919	4.57008	0.00248487	0.0259136	0.0220462	100528069/108280241/108263231/108259374	4
B7	Cellular Processes	Cellular community - eukaryotes	ipu04510	Focal adhesion (ipu04510)	0.11	277/7758	0.0288809	3.02781	3.37253	0.00466559	0.0425735	0.0362197	108256596/100304597/101154674/108256494/108276935/108258130/108260780/108280865	8
B7	Environmental Information Processing	Signal transduction	ipu04070	Phosphatidylinositol signaling system (ipu04070)	0.07	121/7758	0.0413223	4.33214	3.62513	0.005808	0.0471093	0.0400786	108267497/108273053/108254919/108272090/108260780	5
B9	Environmental Information Processing	Signal transduction	ipu04010	MAPK signaling pathway (ipu04010)	0.28	420/7758	0.0119048	5.13095	4.19758	0.00216243	0.039819	0.0361991	108255274/100528927/108276383/108277838/108272803	5
B9	Organismal Systems	Immune system	ipu04625	C-type lectin receptor signaling pathway (ipu04625)	0.17	137/7758	0.0218978	9.43796	4.80512	0.00361991	0.039819	0.0361991	108273427/108265748/108277838	3
B10	Genetic Information Processing	Folding, sorting and degradation	ipu04141	Protein processing in endoplasmic reticulum (ipu04141)	0.75	204/7758	0.0294118	28.5221	12.7982	8.24e-09	1.4e-07	1.04e-07	108259092/108259095/128629166/128629167/108258452/108257811	6
B10	Genetic Information Processing	Transcription	ipu03040	Spliceosome (ipu03040)	0.5	161/7758	0.0248447	24.0932	9.51298	1.17e-05	9.97e-05	7.4e-05	108259092/108259095/128629166/128629167	4
B10	Cellular Processes	Transport and catabolism	ipu04144	Endocytosis (ipu04144)	0.5	372/7758	0.0107527	10.4274	5.98688	0.000312	0.0017694	0.00131472	108259092/108259095/128629166/128629167	4
B10	Environmental Information Processing	Signal transduction	ipu04010	MAPK signaling pathway (ipu04010)	0.5	420/7758	0.00952381	9.23571	5.57543	0.000498	0.00211641	0.00157257	108259092/108259095/128629166/128629167	4
NK-like	Cellular Processes	Cell motility	ipu04810	Regulation of actin cytoskeleton (ipu04810)	0.12	306/7758	0.0980392	3.06689	6.70338	3.32e-08	3.02e-06	2.17e-06	108264077/108273638/108274925/108280413/108258691/100526698/108258541/108266524/108259077/108256375/108268941/108256944/100528285/108269238/108269221/108266204/100304487/108272544/108272807/108275705/108273132/108257219/108268974/108269362/108278835/108258823/100335031/108256206/108277441/108278776	30
NK-like	Organismal Systems	Immune system	ipu04672	Intestinal immune network for IgA production (ipu04672)	0.04	40/7758	0.25	7.82056	7.8587	3.39e-07	1.54e-05	1.1e-05	108266204/108279384/108265440/108265442/108265443/108265444/108277757/108267400/108276426/100335031	10
NK-like	Environmental Information Processing	Signal transduction	ipu04010	MAPK signaling pathway (ipu04010)	0.13	420/7758	0.0761905	2.38341	5.29712	3.56e-06	0.000108	7.74e-05	108260854/108259077/108267683/108268678/108269200/101154674/108256707/108258130/108269591/108281044/108274982/108277761/108270713/100528315/108279010/108264291/108270094/108255805/108279384/108255274/108260991/108280806/108257027/108274187/108256206/108272803/108255865/108264982/108268289/108265690/108276977/108280865	32
NK-like	Genetic Information Processing	Translation	ipu03010	Ribosome (ipu03010)	0.06	136/7758	0.117647	3.68027	5.73014	6.21e-06	0.000141	0.000101	100304528/100304530/100528484/100304541/100304550/100305053/100304522/108260028/100305055/100304568/108271026/100304572/100304576/100304559/100304561/100304553	16
NK-like	Cellular Processes	Transport and catabolism	ipu04145	Phagosome (ipu04145)	0.08	199/7758	0.0954774	2.98675	5.15929	1.83e-05	0.000334	0.000239	108273638/108258691/100526698/108280773/100304835/100304487/108258602/108255063/108259374/108264585/108265440/108265442/108265443/108265444/100529022/100305010/108260388/108259435/100528204	19
NK-like	Cellular Processes	Cell growth and death	ipu04210	Apoptosis (ipu04210)	0.08	204/7758	0.0931373	2.91354	5.03289	2.6e-05	0.000395	0.000283	108259406/108280700/108280734/108258691/100526698/108259077/108265736/108258130/108255063/108256596/108269890/100305010/108260991/108280806/108257027/108256206/100528208/108269796/108276988	19
NK-like	Cellular Processes	Transport and catabolism	ipu04144	Endocytosis (ipu04144)	0.11	372/7758	0.0725806	2.27049	4.56341	5.15e-05	0.000669	0.00048	108261211/108258541/108266524/108267992/108263862/108256944/100528285/108267683/108256646/108265648/108277804/108271214/108265152/108272990/108276805/108255027/124627078/108259569/108267026/108263689/108276857/100335031/108277167/108276639/100528204/108256316/108273214	27
NK-like	Human Diseases	Infectious disease: bacterial	ipu05132	Salmonella infection (ipu05132)	0.1	341/7758	0.0733138	2.29342	4.4387	8.42e-05	0.000958	0.000687	108258691/100526698/108258541/108266524/108259077/108263862/108256944/100528285/108269221/100304835/108257187/101154674/108258130/108275705/100303449/108278836/108255063/108272842/108256596/108260991/108256206/108268289/108269796/100528204/108261012	25
NK-like	Cellular Processes	Cellular community - eukaryotes	ipu04510	Focal adhesion (ipu04510)	0.08	277/7758	0.0758123	2.37158	4.2241	0.0002	0.00202185	0.00145002	108259406/108264077/108274925/108280413/108258691/100526698/108259077/101154674/108266204/108258130/108273132/100528315/108265900/108276934/108276935/108256596/108256206/108273661/108265690/108278776/108280865	21
NK-like	Environmental Information Processing	Signal transduction	ipu04371	Apelin signaling pathway (ipu04371)	0.06	188/7758	0.0851064	2.66232	4.19274	0.000325	0.00295381	0.00211841	108264077/108273191/108259218/108259077/108263280/108265728/108265736/124626892/108272524/108270713/108259569/108259960/108271322/108280879/108256206/108255865	16
NK-like	Cellular Processes	Cellular community - eukaryotes	ipu04530	Tight junction (ipu04530)	0.08	251/7758	0.0756972	2.36798	4.00347	0.000411	0.00316669	0.00227108	108280413/108258691/100526698/108258541/108266524/108271105/108256944/100528285/108258130/108272544/108272807/124627078/108274658/108270713/108276935/108265595/108255063/108257027/108265690	19
NK-like	Organismal Systems	Immune system	ipu04625	C-type lectin receptor signaling pathway (ipu04625)	0.05	137/7758	0.0948905	2.96839	4.22394	0.000418	0.00316669	0.00227108	108259077/108263280/108265748/100304589/108265736/108258130/108274982/108264222/108268125/108276857/108273427/108256206/108269796	13
NK-like	Environmental Information Processing	Signal transduction	ipu04012	ErbB signaling pathway (ipu04012)	0.04	112/7758	0.0982143	3.07236	4.01431	0.000864	0.00605089	0.00433956	108259077/108273829/108263497/108277804/108280031/108258130/108264222/108279147/108276857/108256206/108268289	11
NK-like	Environmental Information Processing	Signaling molecules and interaction	ipu04514	Cell adhesion molecules (ipu04514)	0.07	241/7758	0.0705394	2.20663	3.45791	0.00179256	0.0116516	0.00835628	108273638/108274088/108266204/100304487/100303449/108255745/108274237/108258823/108265440/108265442/108265443/108265444/108277757/108276858/108276426/108272629/108277734	17
NK-like	Cellular Processes	Cell growth and death	ipu04114	Oocyte meiosis (ipu04114)	0.05	152/7758	0.0789474	2.46965	3.32515	0.0033702	0.0198869	0.0142625	108259218/108263280/108273829/108263497/108265736/108274658/108257814/108270713/108270094/108258065/108256206/108277441	12
NK-like	Cellular Processes	Transport and catabolism	ipu04140	Autophagy - animal (ipu04140)	0.06	214/7758	0.0700935	2.19268	3.21502	0.0034966	0.0198869	0.0142625	108280394/108259077/108258602/108274658/108270713/100528730/108256596/108269890/108266735/108256206/108272090/100528208/108273661/100528204/100304553	15
NK-like	Environmental Information Processing	Signal transduction	ipu04370	VEGF signaling pathway (ipu04370)	0.03	81/7758	0.0987654	3.08961	3.43529	0.00418104	0.0223809	0.0160511	108273191/108259077/108281044/108277761/108264222/108273196/108256206/108280865	8
NK-like	Environmental Information Processing	Signal transduction	ipu04070	Phosphatidylinositol signaling system (ipu04070)	0.04	121/7758	0.0826446	2.58531	3.19373	0.00523928	0.0264875	0.0189962	108263280/108276149/108259213/108272096/108258212/108265736/108264222/108267497/108272090/108273661	10
NK-like	Environmental Information Processing	Signal transduction	ipu04068	FoxO signaling pathway (ipu04068)	0.05	183/7758	0.0710383	2.22224	3.04048	0.00571431	0.0273685	0.0196281	108259077/108280031/108268125/108259569/108279384/108279058/108280806/108266735/108271322/108280879/108256206/108273661/108273319	13
NK-like	Organismal Systems	Circulatory system	ipu04261	Adrenergic signaling in cardiomyocytes (ipu04261)	0.06	239/7758	0.0627615	1.96332	2.7488	0.0095373	0.0433947	0.0311217	108259218/108259077/108260079/108263280/108273829/108263497/108272524/108274658/108257814/108270713/108280389/100528881/108256596/108269046/108256206	15
B11	Genetic Information Processing	Folding, sorting and degradation	ipu03050	Proteasome (ipu03050)	0.09	54/7758	0.12963	13.4089	9.04032	7.31e-07	5.12e-05	4.46e-05	100528248/108275216/108263222/100528966/100528964/108272668/108273877	7
B11	Genetic Information Processing	Transcription	ipu03040	Spliceosome (ipu03040)	0.12	161/7758	0.0559006	5.78236	6.05824	2.22e-05	0.000777	0.000678	108275985/108273878/100528367/108256194/108256922/100528458/100528647/100528977/108259017	9
B11	Metabolism	Energy metabolism	ipu00190	Oxidative phosphorylation (ipu00190)	0.11	143/7758	0.0559441	5.78685	5.70815	6.52e-05	0.00152113	0.0013267	108264941/108265406/108269438/108272167/108270785/108271023/108256653/100528682	8
B11	Cellular Processes	Cell growth and death	ipu04114	Oocyte meiosis (ipu04114)	0.09	152/7758	0.0460526	4.76368	4.62987	0.000628	0.0109931	0.00958796	100528732/100305090/108279128/100528197/100528272/108259389/108258065	7
B11	Cellular Processes	Cell growth and death	ipu04110	Cell cycle (ipu04110)	0.09	197/7758	0.035533	3.67553	3.75808	0.00282236	0.0395131	0.0344626	100528732/108263583/100528197/108256659/100528272/108259389/108258065	7
HSPC/MK	Genetic Information Processing	Translation	ipu03010	Ribosome (ipu03010)	0.28	136/7758	0.639706	15.8052	35.7732	1.34e-90	1.33e-88	1.22e-88	100305049/108275886/100304580/100304526/100305047/100304527/100304528/100304529/100304530/100304531/100305048/100304532/100304533/100304534/100304535/100304536/100528484/100304537/100304538/100304539/100305050/100304540/100304541/100304542/100304543/100304518/100304544/100305051/100304545/100304546/100304547/100305052/100304548/100304549/100304550/100304551/100304552/100305053/100304519/100304554…	87
HSPC/MK	Cellular Processes	Cell motility	ipu04810	Regulation of actin cytoskeleton (ipu04810)	0.13	306/7758	0.133987	3.31042	8.46882	6.67e-12	3.3e-10	3.02e-10	108258936/108258993/108267514/108273638/108273866/108280413/108258691/100526698/108261236/108259077/108277872/108256944/108278818/108269238/108255687/108265843/108276985/108276854/108258137/108258655/100304492/108274212/108280842/108272544/108272807/108276062/100528638/108256285/108275705/100528281/108256350/108259609/108263171/108272108/108268974/108259423/100304709/100335031/108260231/108276437…	41
HSPC/MK	Cellular Processes	Cellular community - eukaryotes	ipu04510	Focal adhesion (ipu04510)	0.11	277/7758	0.126354	3.12182	7.38547	1.34e-09	4.43e-08	4.05e-08	108267514/108273866/108280413/108258691/100526698/108261236/108259077/108277872/100528326/108276881/101154674/108277251/108276985/108276854/108258137/108258655/100304492/108274212/108258130/108276062/100528638/108256285/108274638/108259609/100528315/108263171/108265869/108259423/108257932/108276934/108264341/108260231/108276437/108278776/108280865	35
HSPC/MK	Cellular Processes	Cell motility	ipu04820	Cytoskeleton in muscle cells (ipu04820)	0.1	341/7758	0.0938416	2.31855	5.11407	6.68e-06	0.000165	0.000151	108273866/108280389/108258691/100526698/108269704/108275697/100529032/108266723/108272513/108269962/108276985/108276854/108258137/108258655/100304492/108274212/108267994/108272544/108272807/108276062/100528638/108263746/108277409/108272016/108259412/108257932/108276934/100528600/100305075/108271248/108259843/108278868	32
HSPC/MK	Cellular Processes	Cellular community - eukaryotes	ipu04520	Adherens junction (ipu04520)	0.05	147/7758	0.102041	2.52112	3.82394	0.000857	0.0169702	0.0155177	108263511/108267514/108273866/108280413/108258691/100526698/108261236/108276062/100528638/108259609/100528315/108263171/108254810/108265420/108276437	15
HSPC/MK	Cellular Processes	Cellular community - eukaryotes	ipu04530	Tight junction (ipu04530)	0.06	251/7758	0.0796813	1.96869	3.20402	0.00285265	0.0443546	0.0405582	108258936/108264592/108267514/108280413/108258691/100526698/108261236/108256944/108278818/100304492/108258130/108272544/108272807/108271738/108276062/100528638/108263171/108264341/108279643/100304636	20
HSPC/MK	Organismal Systems	Circulatory system	ipu04270	Vascular smooth muscle contraction (ipu04270)	0.05	184/7758	0.0869565	2.14844	3.23788	0.00313619	0.0443546	0.0405582	108276068/108271426/108279690/108258233/108280682/108265736/108272544/108272807/108271738/108276062/100528638/108256285/108260008/108258188/108263171/108263092	16
T/NK	Organismal Systems	Immune system	ipu04672	Intestinal immune network for IgA production (ipu04672)	0.04	40/7758	0.1	8.43261	5.16268	0.00122128	0.0413115	0.0361267	108265440/108265442/108265443/100335031	4
T/NK	Environmental Information Processing	Signal transduction	ipu04010	MAPK signaling pathway (ipu04010)	0.14	420/7758	0.0309524	2.61009	3.71658	0.00127112	0.0413115	0.0361267	100305036/108268678/108279916/108265928/108259432/101154674/108263483/100528315/100304592/108255274/108274187/108255865/108268289	13
T/NK	Human Diseases	Infectious disease: viral	ipu05168	Herpes simplex virus 1 infection (ipu05168)	0.1	242/7758	0.0371901	3.13609	3.69821	0.00219571	0.0475736	0.0416028	108258817/100304470/100305073/108258222/100304592/108265440/108265442/108265443/108274694	9
MYE	Genetic Information Processing	Translation	ipu03010	Ribosome (ipu03010)	0.5	136/7758	0.625	28.3553	48.3154	9.05e-115	6.43e-113	6.29e-113	100305049/100304580/100304526/100305047/100304527/100304528/100304529/100304530/100304531/100305048/100304532/100304533/100304534/100304535/100304536/100304537/100304538/100304539/100305050/100304540/100304541/100304542/100304543/100304518/100304544/100305051/100304545/100304546/100304547/100305052/100304548/100304549/100304550/100304551/100304552/100305053/100304519/100304554/100305046/100304520…	85
MYE	Human Diseases	Infectious disease: bacterial	ipu05132	Salmonella infection (ipu05132)	0.11	341/7758	0.0527859	2.39481	3.95448	0.000494	0.0175344	0.0171574	108269146/108270316/108258691/100526698/108268530/108255114/108258130/108258222/108278386/108280580/108265880/108278836/108271158/108268297/100304506/108267909/108268289/100304557	18
PC	Genetic Information Processing	Folding, sorting and degradation	ipu04141	Protein processing in endoplasmic reticulum (ipu04141)	0.3	204/7758	0.240196	11.2255	21.8845	2.91e-39	2.56e-37	2.45e-37	108255209/108259092/108259095/108277187/128629166/128629167/100304608/108280796/100304606/100528505/100304809/108260437/108258452/108267637/108260963/101154665/108264413/108257811/108279785/108260227/108277207/108279223/100528264/108272630/108269109/108256621/108255036/100526727/108259174/108269864/108267608/108271933/108272151/108256666/108256481/108257910/108271047/108273197/100528120/108276860…	49
PC	Genetic Information Processing	Translation	ipu03010	Ribosome (ipu03010)	0.2	136/7758	0.25	11.6837	18.5858	1.12e-27	4.94e-26	4.73e-26	100304580/100304526/100305047/100304527/100304530/100305048/100304533/100304535/100304536/100304539/100304540/100304544/100304546/100305052/100304549/100304522/100304525/100304515/100304517/100305055/100304567/100304568/100305056/100304572/100305057/100304574/100304577/100304576/100305059/100304579/100304559/100304555/100528587/100304553	34
PC	Genetic Information Processing	Folding, sorting and degradation	ipu03060	Protein export (ipu03060)	0.05	31/7758	0.290323	13.5682	10.3674	1.02e-08	2.99e-07	2.86e-07	108260227/108264262/108271933/108272151/108256666/108256481/100528592/108263629/108273109	9
PC	Metabolism	Glycan biosynthesis and metabolism	ipu00513	Various types of N-glycan biosynthesis (ipu00513)	0.05	52/7758	0.153846	7.18999	6.62217	1.25e-05	0.000276	0.000264	100528505/100304809/108260279/100528264/108255036/100526727/108276860/100528560	8
PC	Metabolism	Glycan biosynthesis and metabolism	ipu00510	N-Glycan biosynthesis (ipu00510)	0.05	63/7758	0.126984	5.9346	5.81487	5.28e-05	0.00093	0.00089	100528505/100304809/101154665/100528264/108255036/100526727/108276860/100528560	8
PC	Cellular Processes	Transport and catabolism	ipu04145	Phagosome (ipu04145)	0.08	199/7758	0.0703518	3.28789	4.8345	8.65e-05	0.00126819	0.00121358	108280488/100304608/108280796/100304606/108275658/108271933/108272151/108256666/108256481/108268578/108265440/108265442/108265443/108258562	14
PC	Organismal Systems	Immune system	ipu04672	Intestinal immune network for IgA production (ipu04672)	0.04	40/7758	0.15	7.01024	5.63498	0.000184	0.00231469	0.00221501	108273421/108255115/108265440/108265442/108265443/100335031	6
PC	Human Diseases	Infectious disease: viral	ipu05168	Herpes simplex virus 1 infection (ipu05168)	0.08	242/7758	0.053719	2.51055	3.52999	0.00199918	0.0219909	0.021044	100304608/108280796/108275658/108278781/108269109/108280664/108254894/108265440/108265442/108265443/108274694/108260231/108277200	13

## Sheet: Table S7
Supplementary Table 7: Over-representation analysis of GO pathways. The analysis included both significantly increased and decreased genes (adjusted P < 0.05), present in at least 20% of cells in the cluster if upregulated, or outside the cluster if the gene was down regulated. Over-representation analysis (ORA) was conducted using clusterProfile (version 4.12.6).
Cluster	ID	Description	GeneRatio	BgRatio	RichFactor	FoldEnrichment	zScore	pvalue	p.adjust	qvalue	geneID	Count
B3	GO:0031490	chromatin DNA binding (GO:0031490)	0.06	39/17522	0.0769231	24.9601	8.32852	0.000234	0.0233767	0.0199317	108260139/108271013/108256722	3
B6	GO:0008134	transcription factor binding (GO:0008134)	0.05	107/17522	0.0560748	8.3978	6.29315	8.13e-05	0.0144815	0.0119938	108276420/108258130/108272820/108266315/108255101/108256675	6
B6	GO:0003779	actin binding (GO:0003779)	0.09	359/17522	0.0278552	4.17161	4.97812	0.000147	0.0144815	0.0119938	101154674/108277283/108280481/108268882/108280773/108276057/108277844/108277962/108272689/108273214	10
B6	GO:0004896	cytokine receptor activity (GO:0004896)	0.04	94/17522	0.0531915	7.96599	5.55212	0.000417	0.0257465	0.0213236	108258973/108259998/108258364/108267400/100335031	5
B6	GO:0004869	cysteine-type endopeptidase inhibitor activity (GO:0004869)	0.03	25/17522	0.12	17.9713	6.96207	0.000599	0.0257465	0.0213236	108257254/108256406/108256407	3
B7	GO:0004896	cytokine receptor activity (GO:0004896)	0.05	94/17522	0.0638298	8.5376	6.35954	7.4e-05	0.0158334	0.013863	108258973/108259998/108258364/108267400/100335031/108271892	6
B8	GO:0004697	diacylglycerol-dependent serine/threonine kinase activity (GO:0004697)	0.05	12/17522	0.166667	76.8509	12.2535	0.000298	0.0274299	0.0210275	108260780/108263092	2
B9	GO:0035259	nuclear glucocorticoid receptor binding (GO:0035259)	0.11	12/17522	0.333333	162.241	25.3517	7.34e-09	4.04e-07	3.17e-07	108255274/108276383/108256675/108275892	4
B9	GO:0061629	RNA polymerase II-specific DNA-binding transcription factor binding (GO:0061629)	0.11	33/17522	0.121212	58.9966	15.1308	5.88e-07	1.08e-05	8.47e-06	108255274/108276383/108256675/108275892	4
B9	GO:0004879	nuclear receptor activity (GO:0004879)	0.11	64/17522	0.0625	30.4201	10.6985	8.73e-06	8e-05	6.28e-05	108255274/108276383/108256675/108275892	4
B9	GO:0098531	ligand-activated transcription factor activity (GO:0098531)	0.11	64/17522	0.0625	30.4201	10.6985	8.73e-06	8e-05	6.28e-05	108255274/108276383/108256675/108275892	4
B10	GO:0051082	unfolded protein binding (GO:0051082)	0.75	77/17522	0.0779221	170.669	31.8892	1.64e-13	2.79e-12	5.18e-13	108259092/108259095/128629166/128629167/108258452/108257811	6
B10	GO:0140662	ATP-dependent protein folding chaperone (GO:0140662)	0.62	31/17522	0.16129	353.266	41.9543	6.89e-13	5.86e-12	1.09e-12	108259092/108259095/128629166/128629167/108257811	5
B10	GO:0044183	protein folding chaperone (GO:0044183)	0.62	45/17522	0.111111	243.361	34.791	4.95e-12	2.8e-11	5.21e-12	108259092/108259095/128629166/128629167/108257811	5
B10	GO:0031072	heat shock protein binding (GO:0031072)	0.62	49/17522	0.102041	223.495	33.3324	7.71e-12	3.28e-11	6.09e-12	108259092/108259095/128629166/128629167/108258452	5
B10	GO:0051787	misfolded protein binding (GO:0051787)	0.5	21/17522	0.190476	417.19	40.7852	1.06e-10	3.62e-10	6.72e-11	108259092/108259095/128629166/128629167	4
B10	GO:0031625	ubiquitin protein ligase binding (GO:0031625)	0.5	56/17522	0.0714286	156.446	24.9006	6.49e-09	1.84e-08	3.41e-09	108259092/108259095/128629166/128629167	4
B10	GO:0016887	ATP hydrolysis activity (GO:0016887)	0.62	286/17522	0.0174825	38.2911	13.5894	6.02e-08	1.28e-07	2.38e-08	108259092/108259095/128629166/128629167/108257811	5
B10	GO:0004683	calmodulin-dependent protein kinase activity (GO:0004683)	0.12	28/17522	0.0357143	78.2232	8.74005	0.0127152	0.0216158	0.00401532	108267517	1
B10	GO:0051087	protein-folding chaperone binding (GO:0051087)	0.12	54/17522	0.0185185	40.5602	6.22251	0.0243952	0.0377017	0.00700342	108258452	1
B10	GO:0005516	calmodulin binding (GO:0005516)	0.12	84/17522	0.0119048	26.0744	4.92327	0.0377218	0.0493285	0.0091632	108267517	1
B10	GO:0019904	protein domain specific binding (GO:0019904)	0.12	83/17522	0.0120482	26.3886	4.95505	0.0372802	0.0493285	0.0091632	108257811	1
NK-like	GO:0003779	actin binding (GO:0003779)	0.1	359/17522	0.125348	4.9579	12.203	5.06e-19	1.86e-16	1.59e-16	108272489/108274925/108280413/128628800/108258541/108266524/108260360/108256944/100528285/108257029/108265648/108269238/108280773/108257220/101154674/108278868/108266667/108257278/108272544/108272807/108264988/108273295/108275705/108278426/108277283/108257219/108268974/108278835/108274058/108276934/108265595/108256554/108267026/108254997/108280389/108259409/108279690/108272327/108264229/108276057…	45
NK-like	GO:0030695	GTPase regulator activity (GO:0030695)	0.09	378/17522	0.10582	4.18551	10.0837	1.74e-14	1.6e-12	1.37e-12	108261211/108275122/108278797/108257071/108267992/108271042/100528720/108271105/108256375/108268941/108256646/108258416/108272448/108264545/108260296/108255027/108269989/108259293/108279291/108265900/108278427/108258926/108279010/108264291/108277244/108267836/108280838/108277230/108270068/108259918/108268522/108278970/108279059/108260136/108274995/100528317/108277167/108280843/108276977/108278776	40
NK-like	GO:0060589	nucleoside-triphosphatase regulator activity (GO:0060589)	0.09	378/17522	0.10582	4.18551	10.0837	1.74e-14	1.6e-12	1.37e-12	108261211/108275122/108278797/108257071/108267992/108271042/100528720/108271105/108256375/108268941/108256646/108258416/108272448/108264545/108260296/108255027/108269989/108259293/108279291/108265900/108278427/108258926/108279010/108264291/108277244/108267836/108280838/108277230/108270068/108259918/108268522/108278970/108279059/108260136/108274995/100528317/108277167/108280843/108276977/108278776	40
NK-like	GO:0008047	enzyme activator activity (GO:0008047)	0.05	259/17522	0.0888031	3.51243	6.56049	1.94e-07	1.02e-05	8.73e-06	108261211/108278797/108257071/108267992/108271042/108256646/108259238/108260296/108255861/108257814/108279291/108258926/108267836/108280838/108277230/108270068/108259918/108278970/108279059/108277167/108260388/108259435/108280843	23
NK-like	GO:0003735	structural constituent of ribosome (GO:0003735)	0.04	155/17522	0.103226	4.0829	6.20887	2.03e-06	9.34e-05	7.99e-05	100304528/100304530/100528484/100304541/100304550/100305053/100304522/108260028/100305055/100304568/108271026/100304572/100304576/100304559/100304561/100304553	16
NK-like	GO:0017124	SH3 domain binding (GO:0017124)	0.01	22/17522	0.227273	8.98933	6.03883	0.000186	0.00736913	0.00630255	108276098/108277804/108276935/108272842/108276857	5
NK-like	GO:0004721	phosphoprotein phosphatase activity (GO:0004721)	0.03	180/17522	0.0777778	3.07635	4.50959	0.0002	0.00736913	0.00630255	108268678/108269200/108272191/108274658/108257240/108265862/108276232/108259577/100303449/108268974/108278835/108267999/108273661/108265420	14
NK-like	GO:0004674	protein serine/threonine kinase activity (GO:0004674)	0.05	405/17522	0.0567901	2.24622	4.08657	0.000276	0.0084527	0.00722929	108260854/108280394/108259077/108273829/108263497/108265152/108268964/108269591/108264484/108281044/108277475/108268125/108270713/108270094/108266559/108268812/108278802/108279823/108254907/108257027/108256206/108264982/108273319	23
NK-like	GO:0031267	small GTPase binding (GO:0031267)	0.02	114/17522	0.0877193	3.46957	4.26038	0.000631	0.0178489	0.0152655	108274925/108275122/108269221/108257369/108278868/108263689/108274995/108276057/108276639/108280843	10
NK-like	GO:0019900	kinase binding (GO:0019900)	0.02	143/17522	0.0769231	3.04254	3.94981	0.00103454	0.0253808	0.0217073	108277804/108281044/108262952/108255861/108273132/108278836/108255638/108254833/108276857/108268614/108268427	11
NK-like	GO:0005178	integrin binding (GO:0005178)	0.02	65/17522	0.107692	4.25956	4.24015	0.00123845	0.0284844	0.0243617	108256827/108273638/108268835/108266204/100304487/108276934/108258823	7
NK-like	GO:0008134	transcription factor binding (GO:0008134)	0.02	107/17522	0.0841121	3.32689	3.88827	0.00156712	0.0300402	0.0256923	108259259/108258130/108259082/108255004/108274982/108256675/108255274/108278142/108266315	9
NK-like	GO:0001784	phosphotyrosine residue binding (GO:0001784)	0.01	10/17522	0.3	11.8659	5.53539	0.00168724	0.0300402	0.0256923	108277804/108277244/108276857	3
NK-like	GO:0004435	phosphatidylinositol phospholipase C activity (GO:0004435)	0.01	21/17522	0.190476	7.53391	4.82505	0.00171425	0.0300402	0.0256923	108256578/108264222/108266279/108256246	4
NK-like	GO:0004629	phospholipase C activity (GO:0004629)	0.01	21/17522	0.190476	7.53391	4.82505	0.00171425	0.0300402	0.0256923	108256578/108264222/108266279/108256246	4
NK-like	GO:0004715	non-membrane spanning protein tyrosine kinase activity (GO:0004715)	0.01	36/17522	0.138889	5.49348	4.34649	0.00199466	0.0322231	0.0275592	108275896/108257057/108267808/108276246/108275823	5
NK-like	GO:0019955	cytokine binding (GO:0019955)	0.01	37/17522	0.135135	5.34501	4.26097	0.00225917	0.0322231	0.0275592	108259998/108276046/108254817/108274694/108278631	5
NK-like	GO:0004115	3',5'-cyclic-AMP phosphodiesterase activity (GO:0004115)	0.01	11/17522	0.272727	10.7872	5.22937	0.00227663	0.0322231	0.0275592	108271955/108267485/108256416	3
NK-like	GO:0004143	ATP-dependent diacylglycerol kinase activity (GO:0004143)	0.01	11/17522	0.272727	10.7872	5.22937	0.00227663	0.0322231	0.0275592	108276149/108259213/108267497	3
NK-like	GO:0031490	chromatin DNA binding (GO:0031490)	0.01	39/17522	0.128205	5.0709	4.09888	0.00286336	0.0390266	0.033378	108272004/108264572/108273796/108267706/108277308	5
NK-like	GO:0004869	cysteine-type endopeptidase inhibitor activity (GO:0004869)	0.01	25/17522	0.16	6.32849	4.2938	0.00334558	0.043853	0.0375059	108256406/108256407/108256408/100528758	4
NK-like	GO:0060090	molecular adaptor activity (GO:0060090)	0.03	192/17522	0.0625	2.47207	3.30315	0.00362485	0.0444648	0.0380291	108270696/108265728/108272655/108278669/108255638/100528169/108259412/100528730/108268522/108277962/108268427/108268912	12
NK-like	GO:1901981	phosphatidylinositol phosphate binding (GO:1901981)	0.02	80/17522	0.0875	3.46089	3.55295	0.0040926	0.0470649	0.0402529	108261211/108257071/108258416/108257220/108257219/108274058/108277962	7
B11	GO:0042393	histone binding (GO:0042393)	0.09	107/17522	0.0934579	14.2397	11.1654	2.06e-09	2.14e-07	1.85e-07	108263803/108278779/108273091/108272348/108270709/100528182/108272140/108280828/108270798/108254990	10
B11	GO:0031492	nucleosomal DNA binding (GO:0031492)	0.04	10/17522	0.5	76.1826	19.3293	2.74e-09	2.14e-07	1.85e-07	108256722/108276400/108269320/108260037/108277308	5
B11	GO:0031491	nucleosome binding (GO:0031491)	0.05	30/17522	0.2	30.473	13.132	3.66e-08	1.9e-06	1.64e-06	108256722/108276400/108269320/108260037/108255184/108277308	6
B11	GO:0003682	chromatin binding (GO:0003682)	0.08	172/17522	0.0523256	7.9726	7.46923	1.98e-06	7.72e-05	6.67e-05	108271797/108273091/108256722/108276400/108269320/108260037/108255184/108256659/108277308	9
B11	GO:0051015	actin filament binding (GO:0051015)	0.07	218/17522	0.0366972	5.59138	5.54453	9.54e-05	0.00248139	0.00214317	100528726/108278818/108277766/108269238/108280773/108264229/108266667/108263363	8
B11	GO:0015078	proton transmembrane transporter activity (GO:0015078)	0.03	71/17522	0.056338	8.58396	5.20453	0.00121949	0.0237801	0.0205388	108270785/108271023/108256653/100528682	4
B11	GO:0042287	MHC protein binding (GO:0042287)	0.02	10/17522	0.2	30.473	7.57746	0.00185664	0.0321817	0.0277953	108274694/108278631	2
HSPC/MK	GO:0003735	structural constituent of ribosome (GO:0003735)	0.17	155/17522	0.548387	19.2177	39.0441	8.54e-91	3.28e-88	3.06e-88	100305049/108275886/100304580/100304526/100305047/100304527/100304528/100304529/100304530/100304531/100305048/100304532/100304533/100304534/100304535/100304536/100528484/100304537/100304538/100304539/100305050/100304540/100304541/100304542/100304543/100304518/100304544/100305051/100304545/100304546/100304547/100305052/100304548/100304549/100304550/100304551/100304552/100305053/100304519/100304554…	85
HSPC/MK	GO:0003779	actin binding (GO:0003779)	0.1	359/17522	0.144847	5.07601	13.3735	2.34e-22	4.49e-20	4.19e-20	108258936/108258993/108264592/108273866/108280389/108280413/108261236/108256944/108278818/108279690/108257029/108269238/108255744/108264229/108269704/108272513/108259379/108267246/101154674/108257392/108269962/108257278/108272544/108272807/108277898/108273295/108274638/108263746/108277409/108275705/100528281/108278957/108272108/108271435/108268974/108274058/108276934/100304709/100528600/100305075…	52
HSPC/MK	GO:0019843	rRNA binding (GO:0019843)	0.02	34/17522	0.323529	11.3378	10.3408	1.45e-09	1.39e-07	1.29e-07	100304528/100304537/100304538/100305046/100304520/100304525/100304515/100305035/100304566/100304559/100304563	11
HSPC/MK	GO:0005178	integrin binding (GO:0005178)	0.02	65/17522	0.169231	5.93052	6.82534	2.03e-06	0.000156	0.000146	108273638/108256926/108268835/108258550/108276985/108276854/108258137/108258655/100304492/108274212/108276934	11
HSPC/MK	GO:0004115	3',5'-cyclic-AMP phosphodiesterase activity (GO:0004115)	0.01	11/17522	0.454545	15.9291	8.48855	7.43e-06	0.000476	0.000443	108271088/108276982/108264510/108271955/108267485	5
HSPC/MK	GO:0003746	translation elongation factor activity (GO:0003746)	0.01	24/17522	0.208333	7.30083	5.29381	0.000503	0.024137	0.0224961	108276238/100526699/100528317/108280684/108268838	5
HSPC/MK	GO:0031386	protein tag activity (GO:0031386)	0.01	16/17522	0.25	8.761	5.32284	0.000907	0.034841	0.0324724	108259870/100529004/100305059/100304553	4
HSPC/MK	GO:0141047	molecular tag activity (GO:0141047)	0.01	16/17522	0.25	8.761	5.32284	0.000907	0.034841	0.0324724	108259870/100529004/100305059/100304553	4
T/NK	GO:0004715	non-membrane spanning protein tyrosine kinase activity (GO:0004715)	0.03	36/17522	0.166667	15.7007	9.14547	1.97e-06	0.000446	0.000388	108258139/108255503/108270195/108267808/108280443/108275823	6
T/NK	GO:0008330	protein tyrosine/threonine phosphatase activity (GO:0008330)	0.02	13/17522	0.307692	28.9859	10.4554	8.16e-06	0.000922	0.000803	108268678/108279916/108265928/108259432	4
T/NK	GO:0003785	actin monomer binding (GO:0003785)	0.02	14/17522	0.214286	20.1866	7.43885	0.000393	0.0176041	0.0153329	108258993/108272327/108268882	3
T/NK	GO:0003779	actin binding (GO:0003779)	0.06	359/17522	0.0334262	3.14889	4.26115	0.000467	0.0176041	0.0153329	108278208/108280413/108269238/101154674/108266667/108272544/108273295/108275705/108254997/108258993/108272327/108268882	12
T/NK	GO:0019955	cytokine binding (GO:0019955)	0.02	37/17522	0.108108	10.1842	5.79259	0.000617	0.0199341	0.0173623	108276046/108254817/108274694/108278631	4
MYE	GO:0003735	structural constituent of ribosome (GO:0003735)	0.33	155/17522	0.535484	36.7951	54.3961	1.13e-114	2.74e-112	2.52e-112	100305049/100304580/100304526/100305047/100304527/100304528/100304529/100304530/100304531/100305048/100304532/100304533/100304534/100304535/100304536/100304537/100304538/100304539/100305050/100304540/100304541/100304542/100304543/100304518/100304544/100305051/100304545/100304546/100304547/100305052/100304548/100304549/100304550/100304551/100304552/100305053/100304519/100304554/100305046/100304520…	83
MYE	GO:0019843	rRNA binding (GO:0019843)	0.04	34/17522	0.323529	22.2309	15.0584	1.06e-12	1.29e-10	1.19e-10	100304528/100304537/100304538/100305046/100304520/100304525/100304515/100305035/100304566/100304559/100304563	11
MYE	GO:0051015	actin filament binding (GO:0051015)	0.06	218/17522	0.0688073	4.72801	6.7309	7.43e-07	5.99e-05	5.53e-05	108274021/108280413/108260360/108269238/108255744/108279051/108255060/108263363/108264988/108273295/108277283/108280481/108270927/108276934/108267909	15
MYE	GO:0031625	ubiquitin protein ligase binding (GO:0031625)	0.02	56/17522	0.107143	7.36218	5.79488	0.000158	0.00765421	0.00705825	108259092/128629166/108273074/108259870/100305059/100304553	6
MYE	GO:0070530	K63-linked polyubiquitin modification-dependent protein binding (GO:0070530)	0.01	13/17522	0.230769	15.857	6.51199	0.000782	0.0270358	0.0249308	108268580/108263677/108263855	3
MYE	GO:0005080	protein kinase C binding (GO:0005080)	0.01	15/17522	0.2	13.7427	5.9999	0.00121763	0.0326169	0.0300774	108268580/100528236/108268614	3
MYE	GO:0003729	mRNA binding (GO:0003729)	0.04	258/17522	0.0426357	2.92965	3.79455	0.00145199	0.0326169	0.0300774	108272855/108260795/108278207/100304530/100304539/100304547/100304566/100304575/100304574/100304559/108271890	11
MYE	GO:0031386	protein tag activity (GO:0031386)	0.01	16/17522	0.1875	12.8838	5.77915	0.00148259	0.0326169	0.0300774	108259870/100305059/100304553	3
MYE	GO:0141047	molecular tag activity (GO:0141047)	0.01	16/17522	0.1875	12.8838	5.77915	0.00148259	0.0326169	0.0300774	108259870/100305059/100304553	3
MYE	GO:0045182	translation regulator activity (GO:0045182)	0.03	123/17522	0.0569106	3.91054	3.93645	0.00216076	0.0435754	0.0401826	108272825/100304735/100528317/108268838/100529025/100528236/108268614	7
PC	GO:0003735	structural constituent of ribosome (GO:0003735)	0.14	155/17522	0.212903	15.6087	21.4825	3.91e-30	1.09e-27	1.01e-27	100304580/100304526/100305047/100304527/100304530/100305048/100304533/100304535/100304536/100304539/100304540/100304544/100304546/100305052/100304549/100304522/100304525/100304515/100304517/100305055/100304567/100304568/100305056/100304572/100305057/100304574/100304577/100304576/100305059/100304579/100304559/100304555/100304553	33
PC	GO:0051082	unfolded protein binding (GO:0051082)	0.07	77/17522	0.220779	16.1862	15.7046	2.62e-16	3.67e-14	3.38e-14	108259092/108259095/108277187/128629166/128629167/100304608/108280796/100304606/108275105/108258452/108257811/108279785/108277651/108260227/108267923/100526716/100304728	17
PC	GO:0140662	ATP-dependent protein folding chaperone (GO:0140662)	0.05	31/17522	0.387097	28.3795	17.9419	3.53e-15	3.29e-13	3.03e-13	108259092/108259095/108277187/128629166/128629167/108257811/108279785/108277651/108274676/108260227/108277207/100526716	12
PC	GO:0051787	misfolded protein binding (GO:0051787)	0.04	21/17522	0.47619	34.9113	18.2849	5.71e-14	4e-12	3.68e-12	108259092/108259095/108277187/128629166/128629167/108260437/108274774/108267637/108277651/108260227	10
PC	GO:0044183	protein folding chaperone (GO:0044183)	0.05	45/17522	0.266667	19.5503	14.6519	6.08e-13	3.4e-11	3.14e-11	108259092/108259095/108277187/128629166/128629167/108257811/108279785/108277651/108274676/108260227/108277207/100526716	12
PC	GO:0031072	heat shock protein binding (GO:0031072)	0.04	49/17522	0.183673	13.4658	10.2755	1.8e-08	8.38e-07	7.72e-07	108259092/108259095/108277187/128629166/128629167/108275105/108258452/108277651/108260227	9
PC	GO:0016864	intramolecular oxidoreductase activity, transposing S-S bonds (GO:0016864)	0.02	13/17522	0.307692	22.5581	9.14366	2.19e-05	0.000767	0.000706	108272630/108269109/108256621/108256213	4
PC	GO:0003756	protein disulfide isomerase activity (GO:0003756)	0.02	13/17522	0.307692	22.5581	9.14366	2.19e-05	0.000767	0.000706	108272630/108269109/108256621/108256213	4
PC	GO:0003729	mRNA binding (GO:0003729)	0.05	258/17522	0.0503876	3.69411	5.12652	5.67e-05	0.00176329	0.00162409	108262909/108263146/108254956/108271909/108254894/108275399/108270152/108279695/100304530/100304539/100304574/100304559/108271890	13
PC	GO:0031625	ubiquitin protein ligase binding (GO:0031625)	0.03	56/17522	0.107143	7.85505	6.04195	0.000111	0.00310903	0.00286358	108259092/108259095/128629166/128629167/100305059/100304553	6
PC	GO:0016887	ATP hydrolysis activity (GO:0016887)	0.05	286/17522	0.041958	3.0761	4.16277	0.000583	0.0136035	0.0125296	108259092/108259095/108277187/128629166/128629167/108265990/108257811/108279785/108277651/108260227/100304825/100526716	12
PC	GO:0043021	ribonucleoprotein complex binding (GO:0043021)	0.02	53/17522	0.0943396	6.9164	5.07259	0.000762	0.016417	0.0151209	108263146/108271933/108272151/108273109/100528236	5
PC	GO:0005048	signal sequence binding (GO:0005048)	0.02	32/17522	0.125	9.16423	5.43581	0.000899	0.0179817	0.0165621	108272511/108271933/108272151/108273109	4
PC	GO:0022884	macromolecule transmembrane transporter activity (GO:0022884)	0.01	19/17522	0.157895	11.5759	5.42382	0.00206609	0.0340298	0.0313432	108271933/108272151/108256481	3
PC	GO:0008320	protein transmembrane transporter activity (GO:0008320)	0.01	19/17522	0.157895	11.5759	5.42382	0.00206609	0.0340298	0.0313432	108271933/108272151/108256481	3
PC	GO:0140318	protein transporter activity (GO:0140318)	0.01	20/17522	0.15	10.9971	5.26033	0.00240639	0.0352244	0.0324435	108271933/108272151/108256481	3

## Sheet: Table S8
Supplementary Table 8: Genes with significant expression changes as a function of pseudotime for B cells. Analysis was carried out with Monocle 3 using data from all cells with B cells in a single partiion. Genes were filtered for q-value < 0.05 and Moran's I > 0.1.
Gene Name	p-value	q-value	Moran's Test Statistic	Moran's I
LOC108268454	0	0	200.908	0.612236
tmsb1	0	0	173.535	0.529262
ighm	0	0	176.4	0.52905
sla2b	0	0	172.142	0.524657
maptb	0	0	171.635	0.523187
LOC108263964	0	0	170.898	0.52102
cd83	0	0	158.252	0.482483
hmgn2	0	0	149.191	0.450875
LOC108259092	0	0	147.254	0.444853
LOC128633505	0	0	135.787	0.414162
nr4a1	0	0	132.769	0.404935
tagln2	0	0	122.656	0.373998
rps5	0	0	122.372	0.373321
dnajb1b	0	0	121.851	0.371378
actb2	0	0	120.273	0.366849
LOC108258993	0	0	115.745	0.353083
rpl10	0	0	113.994	0.347756
LOC128629166	0	0	111.451	0.336827
mbnl1	0	0	109.398	0.3337
rps23	0	0	108.297	0.33037
cd74b	0	0	105.035	0.320387
LOC108279743	0	0	104.531	0.318493
rpl28	0	0	103.791	0.316619
arl5c	0	0	103.744	0.316262
rps2	0	0	103.138	0.314626
rps11	0	0	101.045	0.308239
rps7	0	0	100.427	0.306352
rps24	0	0	100	0.30505
cxcr4b	0	0	98.1968	0.299519
rps8a	0	0	97.0877	0.296164
rps16	0	0	96.3169	0.293813
gzmk	0	0	103.818	0.293542
rplp0	0	0	96.0235	0.292917
rplp1	0	0	95.4722	0.291234
LOC100528069	0	0	94.4668	0.28723
itm2b	0	0	94.0923	0.286905
ighd	0	0	93.9714	0.286519
LOC108274251	0	0	93.8639	0.286311
fosb	0	0	93.8279	0.286113
kdm6ba	0	0	93.6509	0.285057
LOC128629167	0	0	94.6173	0.285051
rpl13a	0	0	90.4065	0.275777
alox5a	0	0	89.1482	0.270508
pim2	0	0	88.7414	0.269015
ccr9a	0	0	84.8032	0.258532
LOC108268771	0	0	91.3653	0.257353
LOC108268726	0	0	92.7284	0.254433
rplp2l	0	0	83.3544	0.25425
LOC108271063	0	0	82.6767	0.251872
actb1	0	0	81.664	0.249057
egr3	0	0	81.5679	0.24869
vaspa	0	0	81.0375	0.247065
b2ml	0	0	78.5873	0.239677
rps14	0	0	77.765	0.2372
rpl32	0	0	77.4765	0.236319
pax5	0	0	77.1577	0.235312
rps15a	0	0	76.5241	0.233414
rpl21	0	0	74.3858	0.226889
LOC108259908	0	0	74.1081	0.225979
bcl2l10	0	0	73.339	0.223597
rpl7a	0	0	73.0499	0.222813
eef1b2	0	0	72.0364	0.219715
klf2a	0	0	71.8294	0.218991
rps27.2	0	0	71.7612	0.218879
fkbp11	0	0	74.5282	0.218626
nfkbiaa	0	0	71.4626	0.217855
rpl27a	0	0	71.187	0.217129
LOC128635428	0	0	71.2218	0.217109
xbp1	0	0	71.1361	0.216668
LOC108267808	0	0	70.8901	0.216146
nr4a3	0	0	70.5841	0.214594
tamalin	0	0	70.0114	0.21349
uba52	0	0	69.636	0.212393
mki67	0	0	71.0055	0.212315
rps13	0	0	68.8276	0.209926
LOC108255274	0	0	68.8313	0.209903
rpl18	0	0	68.061	0.20759
rpl26	0	0	67.695	0.206471
rpl37a	0	0	67.6441	0.206315
rpl35	0	0	66.6322	0.203226
edem3	0	0	66.1573	0.201647
prdm1a	0	0	69.1483	0.195896
LOC108265440	0	0	63.9497	0.194996
LOC100305049	0	0	63.5762	0.193903
rab11fip1b	0	0	63.2396	0.192783
relb	0	0	63.0833	0.192254
LOC108261469	0	0	65.361	0.190521
scarb2b	0	0	62.5611	0.1905
cd79b	0	0	62.4314	0.190371
hmgb2a	0	0	62.3915	0.190235
rps19	0	0	62.0311	0.189189
pl8l1	0	0	66.5052	0.18889
pik3r1	0	0	61.6496	0.187972
ywhaqa	0	0	61.6135	0.187849
rps20	0	0	61.4828	0.187515
celf2	0	0	61.2749	0.186819
glyr1	0	0	60.9224	0.185668
cd74a	0	0	60.6454	0.184882
faua	0	0	60.0061	0.183009
rpl23	0	0	59.1934	0.180527
aff2	0	0	63.4609	0.180036
rpl11	0	0	58.8583	0.179507
tagapa	0	0	58.9883	0.179375
LOC108280876	0	0	58.6685	0.178539
ppib	0	0	58.5407	0.17824
rps10	0	0	58.4001	0.178108
rpl27	0	0	58.3895	0.178074
LOC108261774	0	0	58.3924	0.178043
pfn1	0	0	58.3624	0.177968
zgc:114188	0	0	57.9423	0.176711
rab44	0	0	57.8256	0.176176
mapkapk3	0	0	57.369	0.174598
incenp	0	0	58.4916	0.174318
ptprc	0	0	57.1379	0.174213
fosab	0	0	57.1313	0.174149
LOC108269638	0	0	56.5918	0.172253
rps26l	0	0	56.2962	0.171687
rpl7	0	0	55.847	0.170319
LOC108269697	0	0	55.7704	0.170013
KEF82-p11	0	0	55.6104	0.16955
rpl10a	0	0	55.1477	0.168185
KEF82-r01	0	0	54.2688	0.165497
spag5	0	0	58.985	0.164041
rps21	0	0	53.4992	0.163152
LOC108277079	0	0	56.77	0.163056
rcn3	0	0	54.8742	0.161681
rc3h1a	0	0	52.882	0.161199
rps27.1	0	0	52.603	0.160418
arhgap4b	0	0	52.407	0.159619
rpl9	0	0	52.3348	0.159601
eomesb	0	0	58.2159	0.159358
rrbp1b	0	0	53.3583	0.158747
rpl37	0	0	52.0584	0.158746
bhlhe40	0	0	52.0551	0.158506
ptgs1	0	0	51.4323	0.156502
sftpbb	0	0	50.9331	0.155312
rpl17	0	0	50.5073	0.154024
LOC108260251	0	0	50.3026	0.153329
LOC108272747	0	0	50.2806	0.153296
rps12	0	0	50.0745	0.1527
slc1a5	0	0	48.426	0.147628
gpx1b	0	0	48.3948	0.147552
cd40	0	0	48.3643	0.147445
rpl12	0	0	48.0924	0.146653
rpl15	0	0	48.0711	0.146591
LOC108277732	0	0	48.0505	0.146483
egr1	0	0	47.5743	0.145018
si:ch211-195b13.1	0	0	47.0381	0.143344
flna	0	0	46.5612	0.141632
tagapb	0	0	46.3166	0.141188
rps17	0	0	46.1988	0.140871
rpsa	0	0	45.85	0.139812
LOC108267351	0	0	56.3816	0.13898
LOC108259095	0	0	47.4303	0.138894
cdkn3	0	0	46.6723	0.13686
dscamb	0	0	55.8037	0.136567
LOC108261151	0	0	46.8965	0.136541
zeb2a	0	0	44.6956	0.135903
egr2b	0	0	44.4004	0.135311
si:dkey-172j4.3	0	0	44.3673	0.13494
macf1a	0	0	44.1893	0.134676
gata1b	0	0	44.2307	0.134478
si:dkey-237i9.1	0	0	44.1161	0.134414
lck	0	0	52.1595	0.133989
plek	0	0	43.9812	0.133965
rpl34	0	0	43.93	0.133952
pde4ba	0	0	43.8941	0.13381
rpl24	0	0	43.8273	0.13364
stmn1	0	0	43.9369	0.133418
LOC108266683	0	0	43.7523	0.133176
camk2d1	0	0	43.5152	0.132487
LOC108259998	0	0	43.434	0.132265
ubb	0	0	43.3654	0.132142
mycb	0	0	43.2894	0.131961
LOC108254997	0	0	43.0477	0.131215
dusp2	0	0	43.0307	0.130978
cdk1	0	0	44.2977	0.130595
jun	0	0	42.633	0.129765
rpl41	0	0	42.4629	0.129473
LOC108264766	0	0	42.4417	0.129373
afdna	0	0	43.3428	0.128422
LOC128628933	0	0	41.978	0.127956
rps18	0	0	41.9337	0.127862
nfkb2	0	0	41.6518	0.126935
itga5	0	0	43.618	0.126818
rps9	0	0	41.5464	0.126678
rpl30	0	0	41.5222	0.126606
bcl2a	0	0	41.4845	0.126438
rpl8	0	0	41.3198	0.125989
LOC100304651	0	0	44.4988	0.125609
rpl36a	0	0	41.164	0.12551
LOC108263098	0	0	41.0361	0.124923
LOC108269017	0	0	40.9301	0.124589
irf4l	0	0	41.6385	0.123732
capns1b	0	0	40.583	0.123706
gzm3.3	0	0	45.8232	0.122744
LOC108265979	0	0	40.2405	0.122664
cfl1	0	0	40.2348	0.122639
ier2a	0	0	40.231	0.122589
rps3	0	0	40.18	0.122511
rps4x	0	0	39.9824	0.121908
LOC108265444	0	0	39.9141	0.121681
rps3a	0	0	39.5767	0.120668
sox6	0	0	39.6403	0.120629
cdc42bpab	0	0	39.5848	0.120302
rps25	0	0	39.3906	0.120101
mpdu1a	0	0	39.3744	0.119518
cenpe	0	0	41.2242	0.118869
themis2	0	0	38.941	0.118544
rpl35a	0	0	38.6557	0.117858
selenom	0	0	39.7952	0.117678
LOC108277757	0	0	38.6508	0.117618
gbx2	0	0	38.5461	0.117188
tuba8l2	0	0	38.3036	0.116775
skap1	0	0	45.4007	0.116431
cdc25b	0	0	39.7382	0.115997
irf2bp2b	0	0	38.0492	0.115967
irs2b	0	0	38.0165	0.115872
avpi1	0	0	37.9298	0.115578
grap2a	0	0	37.8812	0.115478
LOC108267834	0	0	37.652	0.114444
blnk	1.23266e-307	7.82038e-306	37.4738	0.114211
susd6	7.29586e-307	4.6085e-305	37.4263	0.114075
rpl6	6.45746e-305	4.0436e-303	37.3064	0.113729
calr3a	3.38829e-306	2.13094e-304	37.3853	0.113329
pmp22b	4.59695e-304	2.86616e-302	37.2538	0.113223
ptmab	2.21333e-294	1.37407e-292	36.6509	0.111724
nab1b	2.84155e-294	1.75654e-292	36.6441	0.111629
sdc4	7.09975e-294	4.37012e-292	36.6191	0.111561
dut	0	0	37.8536	0.11153
rplp2	3.82399e-293	2.34382e-291	36.5731	0.111503
LOC108256406	2.47905e-289	1.51306e-287	36.3325	0.110625
msna	1.46054e-286	8.87677e-285	36.1567	0.110208
rpl18a	1.12896e-285	6.83278e-284	36.1001	0.110058
aspm	0	0	38.3588	0.109708
pbk	0	0	40.4893	0.108997
ell2	1.30245e-280	7.81738e-279	35.776	0.108955
arid3a	1.0674e-279	6.38015e-278	35.7172	0.108784
rpl23a	2.5899e-277	1.53536e-275	35.5633	0.108421
si:dkey-18p12.4	5.10162e-275	3.01204e-273	35.4145	0.107929
LOC108255209	0	0	40.646	0.107823
LOC108254877	2.33542e-271	1.36217e-269	35.1759	0.107209
wipf1b	5.48702e-271	3.18754e-269	35.1516	0.1071
gng10	1.57148e-269	9.09256e-268	35.0561	0.10681
fth1a	1.20801e-277	7.19088e-276	35.5847	0.106583
LOC108260524	0	0	37.5299	0.105699
itga4	1.09903e-263	6.30854e-262	34.6704	0.105362
pabpc1b	7.48682e-258	4.28051e-256	34.2812	0.104499
samsn1a	5.57415e-266	3.21235e-264	34.8224	0.104075
LOC108257254	4.75601e-257	2.70849e-255	34.2272	0.104037
si:ch211-214p13.7	2.90504e-255	1.6479e-253	34.107	0.103727
inpp4ab	4.28168e-253	2.41931e-251	33.9604	0.103499
akap13	1.54397e-243	8.623e-242	33.3067	0.101496
c27h16orf87	3.78562e-243	2.10611e-241	33.2798	0.101296
LOC128631065	8.09543e-242	4.48661e-240	33.1877	0.101089
csrnp1b	4.35301e-239	2.4033e-237	32.9979	0.10058
ebf1b	1.33674e-238	7.35207e-237	32.9639	0.10047
gig2e	7.11069e-238	3.89607e-236	32.9132	0.100305
LOC108268757	0	0	39.454	0.100042

## Sheet: Table S9
Supplementary Table 9: Genes with significant expression changes as a function of pseudotime for B cells. Analysis was carried out with Monocle 3 on B cells subset from other cell types. Genes were filtered for q-value < 0.05 and Moran's I > 0.1.
Gene Name	p-value	q-value	Moran's Test Statistic	Moran's I
LOC108263964	0	0	280.43	0.799855
hmgn2	0	0	234.757	0.663595
LOC108268454	0	0	230.052	0.655834
ighm	0	0	213.825	0.599964
maptb	0	0	203.492	0.580447
LOC108265444	0	0	191.879	0.54758
tmsb1	0	0	190.578	0.543768
LOC108259092	0	0	179.022	0.505959
LOC108269638	0	0	175.351	0.4995
cd83	0	0	173.054	0.4936
LOC128633505	0	0	169.944	0.484961
rpl10	0	0	153.2	0.437242
rps5	0	0	149.27	0.426021
LOC128629166	0	0	147.846	0.417978
rps11	0	0	144.4	0.412118
gzmk	0	0	151.396	0.408113
rplp0	0	0	132.716	0.378764
tagln2	0	0	132.173	0.377026
rps7	0	0	130.102	0.371301
rps2	0	0	129.967	0.370919
rps16	0	0	127.027	0.362526
rps23	0	0	125.72	0.358794
LOC108261469	0	0	131.321	0.358677
sla2b	0	0	125.696	0.358372
rpl13a	0	0	125.553	0.358318
fkbp11	0	0	129.268	0.353243
rpl28	0	0	123.457	0.352332
LOC108258993	0	0	123.224	0.351656
mbnl1	0	0	121.606	0.347023
LOC108274251	0	0	117.934	0.336545
actb2	0	0	116.62	0.332754
rplp1	0	0	115.65	0.330047
cd74b	0	0	115.352	0.329176
rps8a	0	0	114.857	0.327784
LOC108265440	0	0	111.301	0.31757
rps24	0	0	111.128	0.317136
ighd	0	0	110.948	0.316515
LOC100528069	0	0	110.474	0.314323
rps14	0	0	108.083	0.308444
dnajb1b	0	0	105.478	0.300762
LOC108279743	0	0	105.055	0.299463
itm2b	0	0	103.577	0.295452
rpl32	0	0	102.362	0.292112
nr4a1	0	0	102.274	0.291785
cxcr4b	0	0	101.503	0.289632
LOC108259908	0	0	101.16	0.288599
rpl7	0	0	99.9594	0.285254
rplp2l	0	0	99.3389	0.283477
LOC108268771	0	0	105.995	0.280206
arl5c	0	0	97.4323	0.277865
alox5a	0	0	97.7266	0.277681
pax5	0	0	97.29	0.277601
rpl7a	0	0	97.1146	0.277134
kdm6ba	0	0	96.7823	0.275671
LOC128629167	0	0	97.6964	0.275416
LOC108268726	0	0	106.4	0.274818
rps15a	0	0	96.2279	0.274601
rpl21	0	0	95.5347	0.272623
LOC100305049	0	0	94.3243	0.269167
rpl18	0	0	93.7956	0.26766
LOC108271063	0	0	93.8777	0.267627
vaspa	0	0	91.0433	0.259681
klf2a	0	0	90.6937	0.258702
rps19	0	0	90.5262	0.258326
b2ml	0	0	89.6667	0.255837
LOC128628933	0	0	87.6471	0.250046
eef1b2	0	0	87.3014	0.249114
rpl26	0	0	87.2335	0.248925
rps3	0	0	86.7699	0.2476
uba52	0	0	86.2049	0.245988
fosb	0	0	85.4217	0.243681
KEF82-r01	0	0	85.1526	0.242979
rps27.2	0	0	84.5503	0.241266
rps20	0	0	84.4572	0.240999
LOC108267808	0	0	83.4597	0.238089
egr3	0	0	83.0424	0.236866
rpl27a	0	0	82.7781	0.236208
rpl11	0	0	82.4983	0.235408
pim2	0	0	82.855	0.235145
ccr9a	0	0	80.2855	0.228964
calr3a	0	0	80.3177	0.227576
actb1	0	0	79.7165	0.227431
bcl2l10	0	0	79.584	0.226992
LOC124628913	0	0	79.4758	0.226596
rpl10a	0	0	79.0653	0.225609
mpdu1a	0	0	79.1366	0.224937
LOC128635428	0	0	78.8338	0.224834
rps13	0	0	77.9203	0.222339
nfkbiaa	0	0	77.8011	0.221889
rps9	0	0	77.2065	0.220298
faua	0	0	76.7068	0.218875
rrbp1b	0	0	78.936	0.218378
rps10	0	0	76.4275	0.218078
rpl35	0	0	76.1557	0.2173
LOC108269697	0	0	75.8244	0.216263
eomesb	0	0	81.3807	0.214775
rpl12	0	0	74.5087	0.212598
rpl37a	0	0	74.2793	0.211945
rpl37	0	0	74.049	0.211277
rpl27	0	0	73.9323	0.210953
tamalin	0	0	73.6909	0.210225
xbp1	0	0	73.0885	0.208284
scarb2b	0	0	73.047	0.208113
rpl17	0	0	72.2392	0.206122
mapkapk3	0	0	72.3832	0.206107
celf2	0	0	72.1061	0.205692
rab11fip1b	0	0	71.8822	0.205013
rpl15	0	0	71.6527	0.204448
ywhaqa	0	0	71.4176	0.203707
rpl23	0	0	70.9986	0.202577
ppib	0	0	71.062	0.202386
cd79b	0	0	70.4884	0.201089
selenom	0	0	72.6814	0.201013
rps3a	0	0	70.2626	0.200478
rps27.1	0	0	70.1681	0.200208
nr4a3	0	0	70.2463	0.199983
rpl9	0	0	69.9067	0.199463
LOC108261774	0	0	69.8724	0.199322
mki67	0	0	70.9433	0.198511
edem3	0	0	68.5317	0.195431
glyr1	0	0	67.8562	0.193478
pl8l1	0	0	73.2691	0.193224
hmgb2a	0	0	67.5946	0.192809
cd74a	0	0	66.0955	0.188534
rps21	0	0	65.0089	0.185479
rab44	0	0	64.7546	0.18457
rps26l	0	0	64.2552	0.183329
rpsa	0	0	63.2007	0.180319
zgc:114188	0	0	63.1658	0.18022
KEF82-p11	0	0	61.8008	0.176277
pfn1	0	0	61.6298	0.175812
LOC108277732	0	0	61.5729	0.175629
ptprc	0	0	61.5204	0.175488
arhgap4b	0	0	61.5105	0.175278
rc3h1a	0	0	61.2255	0.174621
pik3r1	0	0	60.8696	0.173622
rps17	0	0	60.5563	0.172762
LOC108267351	0	0	68.7807	0.172741
LOC108260251	0	0	60.5357	0.172627
rps18	0	0	58.7769	0.167692
prdm1a	0	0	61.3819	0.167674
LOC108280876	0	0	58.2052	0.165698
rpl34	0	0	58.0479	0.165608
sftpbb	0	0	58.0256	0.165536
LOC124628877	0	0	57.7192	0.16415
LOC108272747	0	0	57.2905	0.163409
rpl30	0	0	57.2726	0.163395
rpl41	0	0	56.4811	0.161135
ptgs1	0	0	56.4512	0.160731
gzm3.3	0	0	63.459	0.160671
LOC108269017	0	0	56.3141	0.160375
rps4x	0	0	56.2076	0.160357
LOC108268757	0	0	62.5074	0.159455
rpl24	0	0	55.3631	0.157945
LOC128631065	0	0	55.172	0.157286
rpl8	0	0	54.5728	0.15569
LOC108256406	0	0	54.3784	0.154921
LOC108255274	0	0	54.1312	0.154403
rps12	0	0	53.7016	0.153199
slc1a5	0	0	53.4277	0.152375
relb	0	0	52.9579	0.150964
si:dkey-237i9.1	0	0	52.6765	0.150169
macf1a	0	0	52.3423	0.149258
LOC108277079	0	0	55.1249	0.148486
cenpe	0	0	54.1615	0.147999
LOC108265566	0	0	51.9478	0.147883
mycb	0	0	51.6701	0.147364
LOC108259095	0	0	54.0302	0.146919
si:ch211-195b13.1	0	0	51.3336	0.146357
gata1b	0	0	51.2895	0.145862
cdk1	0	0	52.4746	0.144984
rpl36a	0	0	50.6581	0.144513
flna	0	0	50.6338	0.144107
gpx1b	0	0	49.9291	0.142411
ubb	0	0	49.8928	0.142256
aff2	0	0	53.2326	0.141854
lck	0	0	61.6727	0.141833
rplp2	0	0	49.5963	0.141483
cdc42bpab	0	0	49.592	0.141103
bhlhe40	0	0	49.2428	0.140283
cd40	0	0	48.6881	0.138857
LOC108266683	0	0	48.7152	0.138717
emp2	0	0	48.3681	0.137717
egr2b	0	0	48.2627	0.1376
rps25	0	0	48.1328	0.137305
incenp	0	0	49.0634	0.137092
LOC108254997	0	0	48.014	0.136925
tagapa	0	0	47.8395	0.136102
camk2d1	0	0	47.7274	0.135977
plek	0	0	47.3586	0.134944
LOC108265442	0	0	47.2822	0.134865
LOC108260524	0	0	50.5759	0.134712
rcn3	0	0	48.6717	0.134583
grap2a	0	0	47.0853	0.134299
scinlb	0	0	47.0984	0.134213
LOC108259998	0	0	47.0753	0.134117
LOC108255209	0	0	50.7414	0.133363
tuba8l2	0	0	46.6061	0.132937
rpl5a	0	0	46.5764	0.132858
si:dkey-172j4.3	0	0	46.5843	0.13251
rpl18a	0	0	46.2991	0.132067
LOC108279674	0	0	46.3218	0.131959
rpl35a	0	0	46.1694	0.1317
fth1a	0	0	46.5841	0.131646
bcl2a	0	0	45.8637	0.130777
LOC108264766	0	0	45.8167	0.130659
pde4ba	0	0	45.5533	0.129912
LOC108274554	0	0	45.4466	0.12953
dusp2	0	0	45.4102	0.129371
ptmab	0	0	45.1477	0.128768
LOC100304651	0	0	48.4973	0.127998
egr1	0	0	44.775	0.127676
afdna	0	0	45.9202	0.12738
capns1b	0	0	44.6558	0.127344
LOC108263098	0	0	44.6093	0.127077
dennd5b	0	0	44.5299	0.126988
LOC108257254	0	0	44.295	0.125949
si:dkey-18p12.4	0	0	44.0955	0.125735
irf4l	0	0	45.4771	0.124807
KEF82-p10	0	0	43.5938	0.124339
LOC128635442	0	0	43.6505	0.124331
avpi1	0	0	43.3112	0.123481
zeb2a	0	0	43.3252	0.123245
LOC108262359	0	0	43.0489	0.122577
KEF82-p07	0	0	42.8417	0.122189
arid3a	0	0	42.6826	0.121651
gbx2	0	0	42.6758	0.121402
cdc25b	0	0	44.548	0.121158
msna	0	0	42.3199	0.120691
rpl6	0	0	42.291	0.120614
LOC108265979	0	0	42.2776	0.120561
fosab	0	0	42.2735	0.120531
blnk	0	0	42.181	0.120277
sox6	0	0	42.1678	0.120041
rpl3	0	0	42.0728	0.120005
cdkn3	0	0	43.6544	0.119966
pmp22b	0	0	42.1099	0.119728
pabpc1b	0	0	41.9027	0.119511
cfl1	0	0	41.353	0.117914
LOC108265443	0	0	41.2743	0.11771
numa1	0	0	43.6546	0.11754
irf2bp2b	0	0	41.1832	0.117428
themis2	0	0	40.8952	0.11646
rps15	0	0	40.8033	0.116382
stmn1	0	0	40.7085	0.115629
LOC108261151	0	0	42.9997	0.115069
nm23	0	0	40.252	0.114799
LOC108254877	0	0	40.2246	0.114705
rps29	0	0	39.9191	0.113855
tagapb	0	0	39.7691	0.113401
atp5mc3b	0	0	39.756	0.113385
LOC108277878	0	0	39.5657	0.11283
pbk	0	0	44.313	0.112691
rpl23a	0	0	39.4702	0.112576
gng10	0	0	39.3697	0.11223
susd6	0	0	39.2281	0.111859
irs2b	0	0	39.1954	0.111763
LOC108277757	0	0	39.0511	0.111192
LOC108275121	0	0	43.8195	0.110997
nab1b	0	0	38.9226	0.110931
itga5	0	0	40.4434	0.1109
naca	0	0	38.8743	0.110872
nfkbiz	0	0	38.8334	0.110121
abhd17b	0	0	38.617	0.10983
gata3	0	0	38.5194	0.109433
pno1	0	0	38.2094	0.10896
akap13	0	0	38.1536	0.10878
dscamb	0	0	44.1909	0.108727
tpt1	0	0	38.0205	0.108435
rps27a	0	0	37.9529	0.108245
nfkb2	0	0	37.9624	0.108218
LOC108267834	0	0	37.8975	0.10778
dut	0	0	39.4361	0.107601
si:ch73-1a9.3	0	0	37.5888	0.107029
LOC108264246	0	0	37.5273	0.10702
si:dkey-251i10.1	9.76784e-308	5.29424e-306	37.48	0.106891
top2a	0	0	40.021	0.106725
csf2rb	8.82991e-306	4.76878e-304	37.3597	0.106477
ebf1b	4.85312e-303	2.6117e-301	37.1905	0.106051
lyn	1.98988e-301	1.06706e-299	37.0906	0.105745
txnipa	4.60838e-299	2.46247e-297	36.9436	0.105294
rpl31	6.55622e-297	3.49096e-295	36.8093	0.10498
si:dkey-24p1.1	2.52583e-295	1.3402e-293	36.71	0.104669
ier2a	9.6815e-295	5.11901e-293	36.6734	0.104541
wipf1b	1.46779e-294	7.73375e-293	36.6621	0.104509
itga4	1.46716e-290	7.70361e-289	36.4102	0.103532
gig2e	1.47441e-288	7.6883e-287	36.2835	0.103448
rps28	1.24652e-286	6.47763e-285	36.1611	0.103126
LOC108263689	1.35838e-283	7.03474e-282	35.9673	0.102554
inpp4ab	2.58922e-282	1.33632e-280	35.8853	0.102314
LOC108267059	2.07171e-280	1.06559e-278	35.7631	0.101951
ccni	1.30634e-279	6.69644e-278	35.7116	0.101824
jun	9.4117e-279	4.80823e-277	35.6563	0.101543
ell2	3.12989e-275	1.58826e-273	35.4283	0.100941
si:ch211-214p13.7	1.76059e-273	8.87454e-272	35.3145	0.100477
c27h16orf87	1.04129e-272	5.23138e-271	35.2641	0.100417
gblp	6.94524e-271	3.47768e-269	35.1449	0.100228

## Sheet: Table S10
Supplementary Table 10: IgM receptor candidate genes. 22 candidate genes expressed in the dataset that are predicted to have Ig domains (Interpro), a transmembrane region (Interpro), and signal peptide Signal6.0. The location and membrane association was also predicted with DeepLoc2.1.
Gene_Name	GeneID	Product	Accession	Ig Domain Interpro Accession	AA Length	Localizations	Signals	Membrane Types
LOC108254838	108254838	polymeric immunoglobulin receptor	XP_047015993.1	IPR007110;IPR013106;IPR013783;IPR036179	403	Nucleus|Mitochondrion|Endoplasmic reticulum	Nuclear localization signal	Peripheral|Lipid anchor
LOC108254838	108254838	polymeric immunoglobulin receptor	XP_047016000.1	IPR007110;IPR013106;IPR013783;IPR036179	403	Nucleus|Mitochondrion|Endoplasmic reticulum	Nuclear localization signal	Peripheral|Lipid anchor
LOC108254838	108254838	polymeric immunoglobulin receptor	XP_053542321.1	IPR007110;IPR013106;IPR013783;IPR036179	423	Nucleus|Mitochondrion|Endoplasmic reticulum	Nuclear localization signal	Peripheral|Lipid anchor
LOC108254838	108254838	polymeric immunoglobulin receptor	XP_053542323.1	IPR007110;IPR013106;IPR013783;IPR036179	404	Nucleus|Mitochondrion|Endoplasmic reticulum	Nuclear localization signal	Peripheral|Lipid anchor
LOC108254838	108254838	polymeric immunoglobulin receptor	XP_053542324.1	IPR007110;IPR013106;IPR013783;IPR036179	404	Nucleus|Mitochondrion|Endoplasmic reticulum	Nuclear localization signal	Peripheral|Lipid anchor
LOC108254979	108254979	polymeric immunoglobulin receptor	XP_017306020.1	IPR007110;IPR013106;IPR013783;IPR036179	297	Nucleus|Mitochondrion|Endoplasmic reticulum	NA	Peripheral|Lipid anchor
LOC108255589	108255589	uncharacterized LOC108255589	XP_017307162.1	IPR007110;IPR013106;IPR013783;IPR036179	231	Nucleus|Endoplasmic reticulum	Nuclear localization signal	Peripheral|Lipid anchor|Soluble
LOC108255589	108255589	uncharacterized LOC108255589	XP_053530414.1	IPR007110;IPR013106;IPR013783;IPR036179	231	Nucleus|Endoplasmic reticulum	Nuclear localization signal	Peripheral|Lipid anchor|Soluble
LOC108255589	108255589	uncharacterized LOC108255589	XP_053530415.1	IPR007110;IPR013106;IPR013783;IPR036179	180	Nucleus|Endoplasmic reticulum	Nuclear localization signal	Peripheral|Lipid anchor|Soluble
LOC108255647	108255647	uncharacterized LOC108255647	XP_017307239.1	IPR013783;IPR036179	310	Nucleus|Mitochondrion|Endoplasmic reticulum	NA	Peripheral|Lipid anchor
LOC108257686	108257686	uncharacterized LOC108257686	XP_017311112.1	IPR007110;IPR013106;IPR013783;IPR036179	280	Nucleus|Mitochondrion|Endoplasmic reticulum	NA	Peripheral|Lipid anchor|Soluble
LOC108258778	108258778	polymeric immunoglobulin receptor	XP_017313173.1	IPR007110;IPR013106;IPR013783;IPR036179;IPR050671	383	Nucleus|Mitochondrion|Endoplasmic reticulum	Nuclear localization signal	Peripheral|Lipid anchor
LOC108259101	108259101	uncharacterized LOC108259101	XP_053532715.1	IPR007110;IPR013106;IPR013783;IPR036179	387	Nucleus|Mitochondrion|Endoplasmic reticulum	Nuclear localization signal	Peripheral|Lipid anchor
LOC108259101	108259101	uncharacterized LOC108259101	XP_053532716.1	IPR007110;IPR013106;IPR013783;IPR036179	366	Nucleus|Mitochondrion|Endoplasmic reticulum	NA	Peripheral|Lipid anchor
LOC108259101	108259101	uncharacterized LOC108259101	XP_053532717.1	IPR007110;IPR013106;IPR013783;IPR036179	312	Nucleus|Mitochondrion|Endoplasmic reticulum	NA	Peripheral|Lipid anchor
LOC108260594	108260594	uncharacterized LOC108260594	XP_017316472.1	IPR013783;IPR036179	319	Nucleus|Mitochondrion|Endoplasmic reticulum	NA	Peripheral|Lipid anchor
LOC108260594	108260594	uncharacterized LOC108260594	XP_017316473.1	IPR013783;IPR036179	276	Nucleus|Mitochondrion|Endoplasmic reticulum	Nuclear localization signal	Peripheral|Lipid anchor
LOC108260594	108260594	uncharacterized LOC108260594	XP_017316474.1	IPR013783;IPR036179	269	Nucleus|Mitochondrion|Endoplasmic reticulum	Nuclear localization signal	Peripheral|Lipid anchor|Soluble
LOC108261367	108261367	polymeric immunoglobulin receptor	XP_053542344.1	IPR007110;IPR013106;IPR013783;IPR036179	371	Nucleus|Mitochondrion|Endoplasmic reticulum	Nuclear localization signal	Peripheral|Lipid anchor
LOC108261367	108261367	polymeric immunoglobulin receptor	XP_053542346.1	IPR007110;IPR013106;IPR013783;IPR036179	363	Nucleus|Mitochondrion|Endoplasmic reticulum	NA	Peripheral|Lipid anchor
LOC108262332	108262332	Fc receptor-like protein 5	XP_053537676.1	IPR007110;IPR013783;IPR036179;IPR050488	651	Nucleus|Mitochondrion|Endoplasmic reticulum	Nuclear localization signal	Peripheral|Lipid anchor
LOC108262332	108262332	Fc receptor-like protein 5	XP_053537677.1	IPR007110;IPR013783;IPR036179;IPR050488	649	Nucleus|Mitochondrion|Endoplasmic reticulum	Nuclear localization signal	Peripheral|Lipid anchor
LOC108262332	108262332	Fc receptor-like protein 5	XP_053537678.1	IPR007110;IPR013783;IPR036179;IPR050488	647	Nucleus|Mitochondrion|Endoplasmic reticulum	Nuclear localization signal	Peripheral|Lipid anchor
LOC108262332	108262332	Fc receptor-like protein 5	XP_053537679.1	IPR007110;IPR013783;IPR036179;IPR050488	647	Nucleus|Mitochondrion|Endoplasmic reticulum	Nuclear localization signal	Peripheral|Lipid anchor
LOC108262332	108262332	Fc receptor-like protein 5	XP_053537680.1	IPR007110;IPR013151;IPR013783;IPR036179;IPR050488	562	Nucleus|Mitochondrion|Endoplasmic reticulum	Nuclear localization signal	Peripheral|Lipid anchor
LOC108265860	108265860	uncharacterized LOC108265860	XP_017324131.1	IPR007110;IPR013151;IPR013783;IPR036179	198	Nucleus|Endoplasmic reticulum	Nuclear localization signal	Peripheral|Lipid anchor|Soluble
LOC108265860	108265860	uncharacterized LOC108265860	XP_017324134.1	IPR013783;IPR036179	160	Nucleus|Endoplasmic reticulum	Nuclear localization signal	Peripheral|Lipid anchor|Soluble
LOC108267144	108267144	uncharacterized LOC108267144	XP_047012314.1	IPR007110;IPR013106;IPR013783;IPR036179	327	Nucleus|Mitochondrion|Endoplasmic reticulum	NA	Peripheral|Lipid anchor
LOC108268284	108268284	uncharacterized LOC108268284	XP_017328639.1	IPR007110;IPR013151;IPR013783;IPR036179	249	Nucleus|Mitochondrion|Endoplasmic reticulum	Nuclear localization signal	Peripheral|Lipid anchor|Soluble
LOC108274132	108274132	uncharacterized LOC108274132	XP_017339533.1	IPR013106;IPR013783;IPR036179	213	Nucleus|Endoplasmic reticulum	Nuclear localization signal	Peripheral|Lipid anchor|Soluble
LOC108274833	108274833	uncharacterized LOC108274833	XP_017340744.1	IPR007110;IPR013106;IPR013783;IPR036179	325	Nucleus|Mitochondrion|Endoplasmic reticulum	NA	Peripheral|Lipid anchor
LOC108274833	108274833	uncharacterized LOC108274833	XP_017340745.1	IPR007110;IPR013106;IPR013783;IPR036179	324	Nucleus|Mitochondrion|Endoplasmic reticulum	NA	Peripheral|Lipid anchor
LOC108274833	108274833	uncharacterized LOC108274833	XP_053541696.1	IPR007110;IPR013106;IPR013783;IPR036179	317	Nucleus|Mitochondrion|Endoplasmic reticulum	NA	Peripheral|Lipid anchor
LOC108278357	108278357	uncharacterized LOC108278357	XP_017347174.1	IPR007110;IPR013106;IPR013783;IPR036179	342	Nucleus|Mitochondrion|Endoplasmic reticulum	NA	Peripheral|Lipid anchor
LOC108278357	108278357	uncharacterized LOC108278357	XP_017347175.1	IPR007110;IPR013106;IPR013783;IPR036179	341	Nucleus|Mitochondrion|Endoplasmic reticulum	NA	Peripheral|Lipid anchor
LOC108278357	108278357	uncharacterized LOC108278357	XP_017347176.1	IPR007110;IPR013106;IPR013783;IPR036179	341	Nucleus|Mitochondrion|Endoplasmic reticulum	NA	Peripheral|Lipid anchor
LOC108278357	108278357	uncharacterized LOC108278357	XP_017347177.1	IPR007110;IPR013106;IPR013783;IPR036179	341	Nucleus|Mitochondrion|Endoplasmic reticulum	NA	Peripheral|Lipid anchor
LOC108278357	108278357	uncharacterized LOC108278357	XP_017347178.1	IPR007110;IPR013106;IPR013783;IPR036179	325	Nucleus|Mitochondrion|Endoplasmic reticulum	NA	Peripheral|Lipid anchor
LOC108278357	108278357	uncharacterized LOC108278357	XP_017347180.1	IPR007110;IPR013106;IPR013783;IPR036179	286	Nucleus|Mitochondrion|Endoplasmic reticulum	Nuclear localization signal	Peripheral|Lipid anchor
LOC108278357	108278357	uncharacterized LOC108278357	XP_047017378.1	IPR007110;IPR013106;IPR013783;IPR036179	340	Nucleus|Mitochondrion|Endoplasmic reticulum	NA	Peripheral|Lipid anchor
LOC108280613	108280613	polymeric immunoglobulin receptor	XP_017351276.1	IPR007110;IPR013106;IPR013783;IPR036179;IPR050671	327	Nucleus|Mitochondrion|Endoplasmic reticulum	NA	Peripheral|Lipid anchor
LOC124625990	124625990	polymeric immunoglobulin receptor	XP_017334855.1	IPR007110;IPR013106;IPR013783;IPR036179;IPR050671	526	Nucleus|Mitochondrion|Endoplasmic reticulum	Nuclear localization signal	Peripheral|Lipid anchor
LOC124625990	124625990	polymeric immunoglobulin receptor	XP_017334856.1	IPR007110;IPR013106;IPR013783;IPR036179;IPR050671	525	Nucleus|Mitochondrion|Endoplasmic reticulum	Nuclear localization signal	Peripheral|Lipid anchor
LOC124626525	124626525	uncharacterized LOC124626525	XP_053533376.1	IPR007110;IPR013106;IPR013783;IPR036179	258	Nucleus|Mitochondrion|Endoplasmic reticulum	Nuclear localization signal	Peripheral|Lipid anchor|Soluble
LOC124626525	124626525	uncharacterized LOC124626525	XP_053533377.1	IPR007110;IPR013106;IPR013783;IPR036179	257	Nucleus|Mitochondrion|Endoplasmic reticulum	NA	Peripheral|Lipid anchor|Soluble
LOC124626525	124626525	uncharacterized LOC124626525	XP_053533378.1	IPR007110;IPR013106;IPR013783;IPR036179	257	Nucleus|Mitochondrion|Endoplasmic reticulum	NA	Peripheral|Lipid anchor|Soluble
LOC128628728	128628728	uncharacterized LOC128628728	XP_053538156.1	IPR007110;IPR013106;IPR013783;IPR036179	271	Nucleus|Mitochondrion|Endoplasmic reticulum	Nuclear localization signal	Peripheral|Lipid anchor|Soluble
LOC128629151	128629151	uncharacterized LOC128629151	XP_053531801.1	IPR007110;IPR013106;IPR013783;IPR036179	203	Nucleus|Endoplasmic reticulum	Nuclear localization signal	Peripheral|Lipid anchor|Soluble
LOC128634932	128634932	uncharacterized LOC128634932	XP_053541844.1	IPR007110;IPR013106;IPR013783;IPR036179	242	Nucleus|Mitochondrion|Endoplasmic reticulum	Nuclear localization signal	Peripheral|Lipid anchor|Soluble
